# Supplementary material for: A cell-of-origin epigenetic tracer reveals clinically distinct subtypes of high-grade serous ovarian cancer
Source: Genome Med. 2020 Oct 30;12:94. doi: 10.1186/s13073-020-00786-7 (PMC7597028; doi:10.1186/s13073-020-00786-7)
Supplement: Supplementary file 2 — Additional file 2: Table S1. Description of the FFPE cohort’s clinical data. Table S2. Multivariate analysis on IEO, TCGA, Tothill cohorts. Table S3. Summary table of Log Rank Tests performed to determine statistical significance of the differences in survival and progression between FI-like and OSE-like groups in the considered cohorts. Table S4. Mutation Frequency in the TCGA cohort stratified as FI-like and OSE-like HGSOC. [file 13073_2020_786_MOESM2_ESM.xlsx]

## Sheet: Table S1
Table S1. Description of the FFPE cohort's clinical data
Sample ID	Hystotype	FIGO Stage	Age at Diagnosis	Date of Diagnosis	Date of surgery	Date of First Relapse	Date of Last Follow Up	CA125 Pre-Surgery (U/mL)	Ascites (cc)	Residual Disease (mm)	Metastasis at Lymphnodes	ClassificationFinal	First Line of Treatment	Status
FFPE-HGSOC-001	High Grade Serous Ovarian Cancer	IIIC	59.72	2010-05-18	2010-01-26	2011-03-15	2011-08-16	481	20	0	Absent	OSE-Like	CBDCA-PTX	Dead of Disease
FFPE-HGSOC-002	High Grade Serous Ovarian Cancer	IIIC	69.34	2010-08-16	2010-05-16	2010-11-05	2012-09-01	3710	0	50	Absent	OSE-Like	CBDCA-PTX	Dead of Disease
FFPE-HGSOC-003	High Grade Serous Ovarian Cancer	IIIC	63.3	2010-06-01	2010-06-08	2013-03-06	2013-07-10	4543	20	3	Absent	OSE-Like	CBDCA-PTX	Dead of Disease
FFPE-HGSOC-004	High Grade Serous Ovarian Cancer	IV	49.09	2011-01-27	2010-09-03	2011-04-01	2013-01-10	1197	0	0	Absent	FI-Like	CBDCA-PTX	Dead of Disease
FFPE-HGSOC-005	High Grade Serous Ovarian Cancer	IIIC	41.52	2010-09-02	2010-10-12	2011-09-21	2012-02-15	307	0	15	Absent	FI-Like	CBDCA-PTX	Dead of Disease
FFPE-HGSOC-006	High Grade Serous Ovarian Cancer	IIIC	66.39	2011-04-26	2011-02-03	2012-11-15	2014-01-27	1530	0	0	Present	OSE-Like	CBDCA	Dead of Disease
FFPE-HGSOC-007	High Grade Serous Ovarian Cancer	IIIC	83.4	2011-05-19	2011-03-01	2011-09-15	2014-02-11	464	0	0	Absent	OSE-Like	CBDCA-PTX	Dead of Disease
FFPE-HGSOC-008	High Grade Serous Ovarian Cancer	IIIC	70.74	2011-06-28	2011-04-05	2012-01-13	2012-04-29	700	2000	50	Absent	FI-Like	CBDCA-PTX	Dead of Disease
FFPE-HGSOC-009	High Grade Serous Ovarian Cancer	IIIC	70.09	2011-05-20	2011-05-20	2012-11-07	2013-05-02	188	2000	NA	Absent	FI-Like	CBDCA-PTX	Dead of Disease
FFPE-HGSOC-010	High Grade Serous Ovarian Cancer	IV	58.35	2011-06-27	2011-07-01	2012-09-10	2013-08-16	755	50	0	Absent	OSE-Like	CBDCA-PTX	Dead of Disease
FFPE-HGSOC-011	High Grade Serous Ovarian Cancer	IIIC	74.63	2011-08-25	2011-08-25	2013-11-15	2013-11-15	769	1400	NA	Absent	FI-Like	CBDCA-PTX	Dead of Disease
FFPE-HGSOC-012	High Grade Serous Ovarian Cancer	IIIC	62.24	2012-03-05	2011-11-25	2013-01-23	2013-09-16	337	0	3	Absent	OSE-Like	CBDCA-PTX	Dead of Disease
FFPE-HGSOC-013	High Grade Serous Ovarian Cancer	IIIC	64.44	2012-04-06	2011-12-20	2012-07-05	2012-10-07	2235	0	5	Absent	OSE-Like	CBDCA-PTX	Dead of Disease
FFPE-HGSOC-014	High Grade Serous Ovarian Cancer	IV	48.6	2012-03-19	2011-12-20	2013-06-17	2014-05-08	4926	0	2	Absent	FI-Like	CBDCA-PTX	Dead of Disease
FFPE-HGSOC-015	High Grade Serous Ovarian Cancer	IV	45.05	2009-01-08	2009-01-08	2009-10-08	2010-10-16	1924	4200	20	Present	OSE-Like	CBDCA-PTX	Dead of Disease
FFPE-HGSOC-016	High Grade Serous Ovarian Cancer	IIIC	49.77	2009-05-12	2009-05-12	2010-04-15	2011-05-15	2199	1700	20	Present	OSE-Like	CBDCA-PTX	Dead of Disease
FFPE-HGSOC-017	High Grade Serous Ovarian Cancer	IIIC	65	2009-11-25	2009-11-25	NA	2013-03-24	688	0	25	Present	OSE-Like	Other	Dead of Disease
FFPE-HGSOC-018	High Grade Serous Ovarian Cancer	IIIC	73.21	2009-12-15	2009-12-15	2013-11-27	2014-03-14	3498	2500	50	Absent	FI-Like	CBDCA-PTX	Dead of Disease
FFPE-HGSOC-019	High Grade Serous Ovarian Cancer	IV	64.87	2010-01-12	2010-01-12	2010-02-07	2010-02-07	5665	2000	50	Absent	OSE-Like	Other	Dead of Disease
FFPE-HGSOC-020	High Grade Serous Ovarian Cancer	IIIC	74.48	2010-02-18	2010-02-18	2011-06-15	2013-01-15	1900	300	30	Absent	OSE-Like	CBDCA-PTX	Dead of Disease
FFPE-HGSOC-021	High Grade Serous Ovarian Cancer	IIIC	54.78	2011-02-17	2011-02-17	2011-12-05	2012-05-12	2851	100	30	Present	OSE-Like	CBDCA-PTX	Dead of Disease
FFPE-HGSOC-022	High Grade Serous Ovarian Cancer	IV	45.83	2011-03-17	2011-03-17	2012-04-17	2012-07-15	517	2800	15	Present	OSE-Like	CBDCA-PTX	Dead of Disease
FFPE-HGSOC-023	High Grade Serous Ovarian Cancer	IIIC	72.08	2011-06-07	2011-06-07	2012-04-15	2013-02-15	535	1400	50	Absent	OSE-Like	CBDCA-PTX	Dead of Disease
FFPE-HGSOC-024	High Grade Serous Ovarian Cancer	IV	62.54	2012-03-14	2012-03-14	2012-05-13	2012-05-13	1225	400	10	Present	OSE-Like	CBDCA-PTX	Dead of Disease
FFPE-HGSOC-025	High Grade Serous Ovarian Cancer	IIIC	62.74	2012-04-11	2012-04-11	2012-10-11	2013-01-17	2689	5000	50	Absent	OSE-Like	CBDCA-PTX	Dead of Disease
FFPE-HGSOC-026	High Grade Serous Ovarian Cancer	IIIC	56.49	2012-04-20	2012-04-20	2012-08-22	2013-02-11	804	1500	100	Absent	FI-Like	CBDCA-PTX	Dead of Disease
FFPE-HGSOC-027	High Grade Serous Ovarian Cancer	IV	52.27	2009-01-09	2009-01-09	2010-01-11	2011-12-22	2753	1000	2	Present	OSE-Like	CBDCA-PTX	Dead of Disease
FFPE-HGSOC-028	High Grade Serous Ovarian Cancer	IV	63.92	2009-09-23	2009-09-23	2011-01-08	2012-05-01	1852	0	0	Absent	FI-Like	CBDCA-PTX	Dead of Disease
FFPE-HGSOC-029	High Grade Serous Ovarian Cancer	IV	67.46	2009-02-10	2009-02-10	2009-12-17	2011-02-15	1749	0	0	Present	OSE-Like	CBDCA-PTX	Dead of Disease
FFPE-HGSOC-030	High Grade Serous Ovarian Cancer	IIIC	38.27	2009-02-11	2009-02-11	2010-04-14	2011-05-14	2154	2000	0	Absent	OSE-Like	CBDCA-PTX	Dead of Disease
FFPE-HGSOC-031	High Grade Serous Ovarian Cancer	IV	47.34	2009-02-13	2009-02-13	2010-04-01	2012-01-15	2685	500	0	Present	OSE-Like	CBDCA-PTX	Dead of Disease
FFPE-HGSOC-032	High Grade Serous Ovarian Cancer	IIIC	54.24	2009-02-17	2009-02-17	2009-11-09	2011-09-21	740	5200	1	Present	OSE-Like	CBDCA	Dead of Disease
FFPE-HGSOC-033	High Grade Serous Ovarian Cancer	IV	44.98	2009-02-19	2009-02-19	2010-04-12	2011-04-11	4176	2000	1	Absent	OSE-Like	CBDCA-PTX	Dead of Disease
FFPE-HGSOC-034	High Grade Serous Ovarian Cancer	IV	51.07	2009-03-20	2009-03-20	2009-08-12	2010-05-10	1185	1500	5	Present	OSE-Like	CBDCA	Dead of Disease
FFPE-HGSOC-035	High Grade Serous Ovarian Cancer	IV	60.12	2009-03-25	2009-03-25	2010-04-15	2010-04-15	3517	300	0	Absent	OSE-Like	CBDCA-PTX	Dead of Disease
FFPE-HGSOC-036	High Grade Serous Ovarian Cancer	IIIC	50	2009-03-31	2009-03-31	2011-03-15	2014-02-11	3769	3000	0	Absent	OSE-Like	CBDCA-PTX	Dead of Disease
FFPE-HGSOC-037	High Grade Serous Ovarian Cancer	IIIC	62.71	2009-06-24	2009-06-24	2010-07-01	2012-09-29	124	0	0	Present	OSE-Like	CBDCA-PTX	Dead of Disease
FFPE-HGSOC-038	High Grade Serous Ovarian Cancer	IIIC	70.9	2009-07-17	2009-07-17	2010-08-02	2010-11-27	166	500	3	Present	FI-Like	CBDCA-PTX	Dead of Disease
FFPE-HGSOC-039	High Grade Serous Ovarian Cancer	IV	58.74	2009-07-21	2009-07-21	2010-08-13	2012-10-15	553	500	0	Present	OSE-Like	CBDCA-PTX	Dead of Disease
FFPE-HGSOC-040	High Grade Serous Ovarian Cancer	IIIC	67.34	2009-08-25	2009-08-25	2010-07-30	2014-01-15	1328	2500	0	Absent	OSE-Like	CBDCA-PTX	Dead of Disease
FFPE-HGSOC-041	High Grade Serous Ovarian Cancer	IV	60.55	2009-09-15	2009-09-15	2010-05-15	2010-07-23	17412	3000	2	Present	FI-Like	CBDCA-PTX	Dead of Disease
FFPE-HGSOC-042	High Grade Serous Ovarian Cancer	IV	62.57	2009-09-29	2009-09-29	2010-09-01	2013-11-13	4265	0	0	Absent	FI-Like	CBDCA-PTX	Dead of Disease
FFPE-HGSOC-043	High Grade Serous Ovarian Cancer	IIIC	49.83	2009-10-22	2009-10-22	2010-09-02	2012-10-04	459	4000	0	Absent	OSE-Like	CBDCA-PTX	Dead of Disease
FFPE-HGSOC-044	High Grade Serous Ovarian Cancer	IIIC	56.24	2009-10-27	2009-10-27	2011-04-08	2012-04-29	5976	50	0	Present	OSE-Like	CBDCA-PTX	Dead of Disease
FFPE-HGSOC-045	High Grade Serous Ovarian Cancer	IIIC	47.15	2009-11-10	2009-11-10	2010-06-22	2011-07-28	1400	30	0	Present	OSE-Like	CBDCA-PTX	Dead of Disease
FFPE-HGSOC-046	High Grade Serous Ovarian Cancer	IIIC	52.54	2010-01-05	2010-01-05	2010-06-20	2010-08-29	130	0	0	Absent	FI-Like	CBDCA-PTX	Dead of Disease
FFPE-HGSOC-047	High Grade Serous Ovarian Cancer	IV	50.52	2010-01-27	2010-01-27	2010-12-14	2011-04-26	3569	3000	5	Present	OSE-Like	CBDCA-PTX	Dead of Disease
FFPE-HGSOC-048	High Grade Serous Ovarian Cancer	IIIC	43.4	2010-02-10	2010-02-10	2010-11-18	2011-11-06	4247	500	0	Present	OSE-Like	CBDCA-PTX	Dead of Disease
FFPE-HGSOC-049	High Grade Serous Ovarian Cancer	IIIC	43.27	2010-02-17	2010-02-17	2011-03-01	2013-08-19	1733	5000	2	Present	OSE-Like	CBDCA-PTX	Dead of Disease
FFPE-HGSOC-050	High Grade Serous Ovarian Cancer	IIIC	62.8	2010-02-24	2010-02-24	2012-07-26	2012-07-26	835	1000	3	Present	FI-Like	CBDCA-PTX	Dead of Disease
FFPE-HGSOC-051	High Grade Serous Ovarian Cancer	IIIC	51.64	2010-03-03	2010-03-03	2010-07-23	2010-09-09	294	4000	2	Present	OSE-Like	CBDCA-PTX	Dead of Disease
FFPE-HGSOC-052	High Grade Serous Ovarian Cancer	IV	63.87	2010-03-03	2010-03-03	2011-05-03	2013-07-26	1273	2700	3	Absent	OSE-Like	CBDCA-PTX	Dead of Disease
FFPE-HGSOC-053	High Grade Serous Ovarian Cancer	IIIC	69.72	2010-03-19	2010-03-19	2011-03-01	2011-03-01	1620	0	0	Present	OSE-Like	CBDCA-PTX	Dead of Disease
FFPE-HGSOC-054	High Grade Serous Ovarian Cancer	IIIC	42	2010-04-16	2010-04-16	2010-07-30	2011-03-01	206	200	0	Absent	FI-Like	CBDCA-PTX	Dead of Disease
FFPE-HGSOC-055	High Grade Serous Ovarian Cancer	IV	62.27	2010-04-27	2010-04-27	NA	2012-02-18	15835	1500	0	Present	FI-Like	Other	Dead of Disease
FFPE-HGSOC-056	High Grade Serous Ovarian Cancer	IV	62.86	2010-05-13	2010-05-13	2011-03-24	2012-06-23	3639	500	0	Present	OSE-Like	CBDCA-PTX	Dead of Disease
FFPE-HGSOC-057	High Grade Serous Ovarian Cancer	IIIC	55.14	2010-05-19	2010-05-19	2012-01-05	2012-08-11	6046	3500	0	Present	OSE-Like	CBDCA-PTX	Dead of Disease
FFPE-HGSOC-058	High Grade Serous Ovarian Cancer	IIIC	64.7	2010-06-18	2010-06-18	2011-05-30	2013-12-27	1343	200	4	Absent	OSE-Like	CBDCA-PTX	Dead of Disease
FFPE-HGSOC-059	High Grade Serous Ovarian Cancer	IIIC	52.06	2010-06-23	2010-06-23	2011-10-27	2015-05-01	1621	1000	0	Absent	FI-Like	CBDCA-PTX	Dead of Disease
FFPE-HGSOC-060	High Grade Serous Ovarian Cancer	IIIC	66.03	2010-07-06	2010-07-06	2011-11-02	2013-04-18	600	6000	2	Present	FI-Like	CBDCA-PTX	Dead of Disease
FFPE-HGSOC-061	High Grade Serous Ovarian Cancer	IIIC	63.72	2010-07-28	2010-07-28	2011-01-24	2013-04-23	32884	0	0	Present	FI-Like	CBDCA-PTX	Dead of Disease
FFPE-HGSOC-062	High Grade Serous Ovarian Cancer	IIIC	62.86	2010-08-03	2010-08-03	NA	2011-05-01	7084	100	5	Present	OSE-Like	Other	Dead of Disease
FFPE-HGSOC-063	High Grade Serous Ovarian Cancer	IV	64.88	2010-08-30	2010-08-30	2011-07-06	2012-11-22	1420	1800	2	Present	OSE-Like	CBDCA-PTX	Dead of Disease
FFPE-HGSOC-064	High Grade Serous Ovarian Cancer	IIIC	51.49	2010-09-20	2010-09-20	2011-09-29	2012-07-01	777	2400	0	Absent	OSE-Like	CBDCA-PTX	Dead of Disease
FFPE-HGSOC-065	High Grade Serous Ovarian Cancer	IV	44.19	2010-10-06	2010-10-06	2011-06-21	2013-12-25	483	1200	0	Present	OSE-Like	CBDCA	Dead of Disease
FFPE-HGSOC-066	High Grade Serous Ovarian Cancer	IIIC	62.87	2010-11-22	2010-11-22	NA	2010-11-25	1200	2200	0	Present	OSE-Like	Other	Dead of Disease
FFPE-HGSOC-067	High Grade Serous Ovarian Cancer	IIIC	71.32	2010-11-24	2010-11-24	2012-03-21	2012-03-21	1806	2500	3	Present	OSE-Like	CBDCA	Dead of Disease
FFPE-HGSOC-068	High Grade Serous Ovarian Cancer	IIIC	58.79	2010-11-30	2010-11-30	2011-11-10	2013-07-23	1968	2000	1	Absent	OSE-Like	CBDCA-PTX	Dead of Disease
FFPE-HGSOC-069	High Grade Serous Ovarian Cancer	IV	51.47	2011-01-18	2011-01-18	2011-09-02	2012-11-21	7277	3000	2	Present	OSE-Like	CBDCA-PTX	Dead of Disease
FFPE-HGSOC-070	High Grade Serous Ovarian Cancer	IV	42.38	2009-03-18	2009-03-18	2011-01-18	2015-05-14	11972	7000	2	Present	FI-Like	CBDCA-PTX	Alive
FFPE-HGSOC-071	High Grade Serous Ovarian Cancer	IIIC	71.6	2009-04-17	2009-04-17	2010-09-15	2014-03-03	2313	100	0	Present	OSE-Like	CBDCA-PTX	Dead of Disease
FFPE-HGSOC-072	High Grade Serous Ovarian Cancer	IIIC	70.71	2009-06-30	2009-06-30	2011-06-29	2014-05-08	55	0	150	Present	FI-Like	CBDCA-PTX	Dead of Disease
FFPE-HGSOC-073	High Grade Serous Ovarian Cancer	IIIC	57.72	2009-08-26	2009-08-26	2010-03-15	2014-05-13	143	3500	2	Present	OSE-Like	CBDCA-PTX	Dead of Disease
FFPE-HGSOC-074	High Grade Serous Ovarian Cancer	IIIC	62.56	2009-09-02	2009-09-02	2011-09-02	2011-10-04	115	0	0	Present	FI-Like	CBDCA-PTX	Dead of Disease
FFPE-HGSOC-075	High Grade Serous Ovarian Cancer	IIIC	42.23	2009-12-23	2009-12-23	2011-10-18	2015-07-07	389	0	2	Present	FI-Like	CBDCA-PTX	Alive
FFPE-HGSOC-076	High Grade Serous Ovarian Cancer	IIIC	62.81	2010-10-19	2010-10-19	2011-06-01	2014-05-22	462	3500	50	Absent	FI-Like	CBDCA-PTX	Dead of Disease
FFPE-HGSOC-077	High Grade Serous Ovarian Cancer	IIIC	72.25	2010-11-16	2010-11-16	2011-05-15	2012-02-27	892	5000	100	Absent	OSE-Like	CBDCA-PTX	Dead of Disease
FFPE-HGSOC-078	High Grade Serous Ovarian Cancer	IV	43.47	2011-02-14	2011-02-14	2012-04-10	2014-11-16	651	1500	0	Present	OSE-Like	CBDCA-PTX	Dead of Disease
FFPE-HGSOC-079	High Grade Serous Ovarian Cancer	IIIC	45.57	2011-03-29	2011-03-29	2013-06-28	2014-12-20	411	100	0	Present	FI-Like	CBDCA-PTX	Dead of Disease
FFPE-HGSOC-080	High Grade Serous Ovarian Cancer	IIIC	70.91	2011-04-13	2011-04-13	2012-03-15	2013-12-31	553	1000	0	Present	FI-Like	CBDCA-PTX	Dead of Disease
FFPE-HGSOC-081	High Grade Serous Ovarian Cancer	IIIC	79.73	2011-04-15	2011-04-15	2011-09-20	2012-09-09	20	0	0	Absent	OSE-Like	CBDCA	Dead of Disease
FFPE-HGSOC-082	High Grade Serous Ovarian Cancer	IIIC	52.28	2011-04-28	2011-04-28	2012-08-23	2015-02-07	2687	700	1	Absent	OSE-Like	CBDCA-PTX	Dead of Disease
FFPE-HGSOC-083	High Grade Serous Ovarian Cancer	IIIC	46.33	2011-06-15	2011-06-15	2011-09-19	2011-09-19	745	0	0	Present	OSE-Like	CBDCA-PTX	Dead of Disease
FFPE-HGSOC-084	High Grade Serous Ovarian Cancer	IIIC	73.82	2011-07-04	2011-07-04	2012-08-13	2015-02-26	3276	350	2	Absent	OSE-Like	CBDCA	Dead of Disease
FFPE-HGSOC-085	High Grade Serous Ovarian Cancer	IIIC	62.34	2011-08-25	2011-08-25	2013-01-07	2014-08-26	2696	1000	3	Present	OSE-Like	CBDCA-PTX	Dead of Disease
FFPE-HGSOC-086	High Grade Serous Ovarian Cancer	IV	75.12	2011-09-05	2011-09-05	2012-08-01	2012-11-21	545	100	5	Present	OSE-Like	CBDCA-PTX	Dead of Disease
FFPE-HGSOC-087	High Grade Serous Ovarian Cancer	IV	67.39	2011-11-10	2011-11-10	2013-09-11	2015-09-07	319	50	10	Absent	FI-Like	CBDCA-PTX	Dead of Disease
FFPE-HGSOC-088	High Grade Serous Ovarian Cancer	IIIC	67.04	2011-11-30	2011-11-30	2012-09-20	2013-02-15	686	500	0	Present	OSE-Like	CBDCA-PTX	Dead of Disease
FFPE-HGSOC-089	High Grade Serous Ovarian Cancer	IIIC	77.46	2012-01-09	2012-01-09	2012-07-23	2013-10-04	2073	1800	5	Absent	OSE-Like	CBDCA	Dead of Disease
FFPE-HGSOC-090	High Grade Serous Ovarian Cancer	IIIC	74.05	2012-02-20	2012-02-20	2012-03-22	2012-03-22	5392	7000	2	Absent	FI-Like	Other	Dead of Disease
FFPE-HGSOC-091	High Grade Serous Ovarian Cancer	IIIC	74.37	2012-07-23	2012-07-23	2012-12-13	2014-05-06	4584	3800	100	Absent	FI-Like	CBDCA-PTX	Dead of Disease
FFPE-HGSOC-092	High Grade Serous Ovarian Cancer	IV	75.59	2012-07-25	2012-07-25	2012-08-12	2012-08-12	42	0	0	Absent	FI-Like	CBDCA-PTX	Dead of Disease
FFPE-HGSOC-093	High Grade Serous Ovarian Cancer	IIIC	74.13	2012-08-14	2012-08-14	2013-03-01	2014-03-31	621	2800	0	Present	OSE-Like	CBDCA	Dead of Disease
FFPE-HGSOC-094	High Grade Serous Ovarian Cancer	IV	58.18	2012-10-19	2012-10-19	2013-03-18	2013-10-21	21125	6000	2	Present	FI-Like	CBDCA-PTX	Dead of Disease
FFPE-HGSOC-095	High Grade Serous Ovarian Cancer	IIIC	42.69	2012-11-14	2012-11-14	2013-10-15	2013-10-15	45	0	0	Absent	OSE-Like	CBDCA-PTX	Dead of Disease
FFPE-HGSOC-096	High Grade Serous Ovarian Cancer	IIIC	57.75	2010-02-02	2010-02-02	2011-08-23	2013-02-22	251	30	0	Absent	OSE-Like	CBDCA-PTX	Dead of Disease
FFPE-HGSOC-097	High Grade Serous Ovarian Cancer	IV	51.15	2010-02-23	2010-02-23	2011-11-29	2014-08-24	5109	0	0	Present	FI-Like	CBDCA-PTX	Dead of Disease
FFPE-HGSOC-098	High Grade Serous Ovarian Cancer	IIIC	52.55	2010-02-25	2010-02-25	2011-11-04	2012-07-27	2968	6200	0	Absent	FI-Like	CBDCA-PTX	Dead of Disease
FFPE-HGSOC-099	High Grade Serous Ovarian Cancer	IIIC	51.36	2010-03-17	2010-03-17	2011-09-21	2015-07-03	533	700	1	Absent	OSE-Like	CBDCA-PTX	Alive
FFPE-HGSOC-100	High Grade Serous Ovarian Cancer	IV	45.34	2010-03-30	2010-03-30	2011-04-15	2011-06-16	7375	3000	0	Present	FI-Like	CBDCA-PTX	Dead of Disease
FFPE-HGSOC-101	High Grade Serous Ovarian Cancer	IIIC	58.09	2010-05-28	2010-05-28	2013-02-23	2015-05-16	523	0	0	Absent	FI-Like	CBDCA-PTX	Dead of Disease
FFPE-HGSOC-102	High Grade Serous Ovarian Cancer	IIIC	74.52	2010-06-23	2010-06-23	2011-10-06	2015-07-03	6831	500	0	Present	FI-Like	CBDCA-PTX	Alive
FFPE-HGSOC-103	High Grade Serous Ovarian Cancer	IIIC	72.72	2010-07-16	2010-07-16	2014-03-15	2014-05-22	5467	0	0	Absent	FI-Like	Other	Dead of Disease
FFPE-HGSOC-104	High Grade Serous Ovarian Cancer	IIIC	56.79	2010-07-19	2010-07-19	2013-07-08	2015-06-04	4472	1500	5	Absent	FI-Like	CBDCA-PTX	Dead of Disease
FFPE-HGSOC-105	High Grade Serous Ovarian Cancer	IIIC	67.39	2010-07-23	2010-07-23	2013-10-28	2014-09-09	2882	11000	0	Absent	OSE-Like	CBDCA-PTX	Dead of Disease
FFPE-HGSOC-106	High Grade Serous Ovarian Cancer	IV	73.35	2010-07-30	2010-07-30	2012-02-15	2013-06-25	886	2700	0	Absent	OSE-Like	CBDCA-PTX	Dead of Disease
FFPE-HGSOC-107	High Grade Serous Ovarian Cancer	IV	54.51	2010-08-06	2010-08-06	2013-05-03	2013-05-03	4906	0	0	Present	OSE-Like	CBDCA	Dead of Disease
FFPE-HGSOC-108	High Grade Serous Ovarian Cancer	IIIC	67.37	2010-09-28	2010-09-28	2012-06-07	2015-06-30	745	8000	3	Present	FI-Like	CBDCA-PTX	Dead of Disease
FFPE-HGSOC-109	High Grade Serous Ovarian Cancer	IIIC	48.09	2010-10-22	2010-10-22	2012-04-19	2015-06-11	295	0	0	Present	FI-Like	CBDCA-PTX	Dead of Disease
FFPE-HGSOC-110	High Grade Serous Ovarian Cancer	IIIC	59.8	2010-11-02	2010-11-02	2012-09-05	2015-07-01	391	0	0	Present	FI-Like	CBDCA-PTX	Dead of Disease
FFPE-HGSOC-111	High Grade Serous Ovarian Cancer	IIIC	65.45	2010-11-29	2010-11-29	2012-03-03	2012-12-03	413	100	0	Absent	OSE-Like	CBDCA-PTX	Dead of Disease
FFPE-HGSOC-112	High Grade Serous Ovarian Cancer	IIIB	63.68	2010-12-13	2010-12-13	2011-10-28	2014-07-18	1866	7000	0	Absent	FI-Like	CBDCA-PTX	Dead of Disease
FFPE-HGSOC-113	High Grade Serous Ovarian Cancer	IIIC	64.94	2010-12-21	2010-12-21	2012-06-15	2015-07-08	3454	1500	0	Absent	FI-Like	CBDCA-PTX	Dead of Disease
FFPE-HGSOC-114	High Grade Serous Ovarian Cancer	IIIC	65.89	2010-12-23	2010-12-23	2011-11-14	2015-06-30	1479	0	0	Present	FI-Like	CBDCA-PTX	Dead of Disease
FFPE-HGSOC-115	High Grade Serous Ovarian Cancer	IIIC	66.82	2011-02-16	2011-02-16	2013-01-10	2015-03-17	794	300	0	Present	FI-Like	CBDCA-PTX	Dead of Disease
FFPE-HGSOC-116	High Grade Serous Ovarian Cancer	IIIC	54.99	2011-03-01	2011-03-01	2012-06-13	2014-04-15	1479	300	0	Present	FI-Like	CBDCA-PTX	Dead of Disease
FFPE-HGSOC-117	High Grade Serous Ovarian Cancer	IIIC	51.09	2011-03-15	2011-03-15	2014-05-12	2014-05-12	117	0	0	Absent	FI-Like	CBDCA-PTX	Dead of Disease
FFPE-HGSOC-118	High Grade Serous Ovarian Cancer	IIIC	64.86	2011-03-16	2011-03-16	2012-01-04	2015-02-10	1245	300	3	Absent	FI-Like	CBDCA-PTX	Dead of Disease
FFPE-HGSOC-119	High Grade Serous Ovarian Cancer	IIIC	50.05	2011-03-29	2011-03-29	2013-12-15	2014-05-22	1325	800	0	Absent	FI-Like	CBDCA-PTX	Dead of Disease
FFPE-HGSOC-120	High Grade Serous Ovarian Cancer	IV	58.66	2011-03-31	2011-03-31	2013-01-10	2015-04-16	70	0	0	Absent	FI-Like	CBDCA-PTX	Dead of Disease
FFPE-HGSOC-121	High Grade Serous Ovarian Cancer	IIIC	69.25	2011-04-06	2011-04-06	2012-10-23	2014-05-13	781	0	0	Present	FI-Like	CBDCA-PTX	Dead of Disease
FFPE-HGSOC-122	High Grade Serous Ovarian Cancer	IV	59.96	2011-04-18	2011-04-18	2014-04-09	2015-04-23	957	7000	0	Absent	FI-Like	CBDCA-PTX	Dead of Disease
FFPE-HGSOC-123	High Grade Serous Ovarian Cancer	IIIC	47.84	2011-05-30	2011-05-30	2014-04-03	2015-06-23	58	8000	1	Absent	OSE-Like	CBDCA-PTX	Dead of Disease
FFPE-HGSOC-124	High Grade Serous Ovarian Cancer	IIIC	44.1	2011-06-01	2011-06-01	2012-08-30	2015-07-30	50	0	1	Present	FI-Like	CBDCA-PTX	Dead of Disease
FFPE-HGSOC-125	High Grade Serous Ovarian Cancer	IIIC	62.87	2011-07-08	2011-07-08	2013-06-05	2015-01-02	1845	2000	0	Absent	OSE-Like	CBDCA-PTX	Dead of Disease
FFPE-HGSOC-126	High Grade Serous Ovarian Cancer	IV	55.76	2011-07-25	2011-07-25	2013-02-13	2014-10-24	314	1300	3	Absent	OSE-Like	CBDCA-PTX	Dead of Disease
FFPE-HGSOC-127	High Grade Serous Ovarian Cancer	IIIC	62.84	2011-08-26	2011-08-26	2013-10-30	2015-02-07	4163	700	0	Absent	OSE-Like	CBDCA-PTX	Dead of Disease
FFPE-HGSOC-128	High Grade Serous Ovarian Cancer	IIIC	52.53	2011-09-21	2011-09-21	2014-03-26	2014-07-15	3324	5400	0	Absent	OSE-Like	CBDCA-PTX	Dead of Disease
FFPE-HGSOC-129	High Grade Serous Ovarian Cancer	IIIC	48.31	2011-11-24	2011-11-24	2013-07-02	2014-04-22	4404.7	1500	0	Present	OSE-Like	CBDCA-PTX	Dead of Disease
FFPE-HGSOC-130	High Grade Serous Ovarian Cancer	IIIC	82.07	2011-12-02	2011-12-02	2013-07-02	2014-02-25	30	0	0	Present	OSE-Like	CBDCA	Dead of Disease
FFPE-HGSOC-131	High Grade Serous Ovarian Cancer	IIIC	54.58	2011-12-16	2011-12-16	2013-09-06	2014-05-14	637	8000	0	Present	FI-Like	CBDCA-PTX	Dead of Disease
FFPE-HGSOC-132	High Grade Serous Ovarian Cancer	IV	49.08	2012-02-06	2012-02-06	2013-10-09	2014-05-13	3564	2000	0	Present	OSE-Like	CBDCA-PTX	Dead of Disease
FFPE-HGSOC-133	High Grade Serous Ovarian Cancer	IIIC	51.95	2012-02-09	2012-02-09	2014-02-21	2014-03-27	6028	350	0	Present	FI-Like	CBDCA	Dead of Disease
FFPE-HGSOC-134	High Grade Serous Ovarian Cancer	IIIC	46.44	2012-02-17	2012-02-17	2013-03-27	2014-04-18	3607	0	0	Present	FI-Like	CBDCA-PTX	Dead of Disease
FFPE-HGSOC-135	High Grade Serous Ovarian Cancer	IIIC	53.09	2012-02-27	2012-02-27	2012-11-29	2014-05-16	856	2000	2	Absent	FI-Like	CBDCA-PTX	Dead of Disease
FFPE-HGSOC-136	High Grade Serous Ovarian Cancer	IIIC	36.59	2012-03-09	2012-03-09	2013-05-30	2014-05-22	10579	6000	0	Present	OSE-Like	CBDCA-PTX	Dead of Disease
FFPE-HGSOC-137	High Grade Serous Ovarian Cancer	IIIC	67.77	2012-04-11	2012-04-11	2013-08-03	2014-02-15	81	0	0	Absent	FI-Like	CBDCA-PTX	Dead of Disease
FFPE-HGSOC-138	High Grade Serous Ovarian Cancer	IIIC	47.93	2012-04-27	2012-04-27	2014-03-04	2014-03-04	699	0	0	Absent	OSE-Like	CBDCA-PTX	Dead of Disease
FFPE-HGSOC-139	High Grade Serous Ovarian Cancer	IV	72.57	2012-05-09	2012-05-09	2013-01-18	2013-12-14	668	0	1	Present	OSE-Like	CBDCA-PTX	Dead of Disease
FFPE-HGSOC-140	High Grade Serous Ovarian Cancer	IIIC	70.94	2012-06-11	2012-06-11	2012-11-21	2014-04-16	1083	4800	1	Present	OSE-Like	CBDCA-PTX	Dead of Disease
FFPE-HGSOC-141	High Grade Serous Ovarian Cancer	IIIC	45.74	2012-06-18	2012-06-18	2013-11-11	2014-04-22	840	2200	0	Present	OSE-Like	CBDCA-PTX	Dead of Disease
FFPE-HGSOC-142	High Grade Serous Ovarian Cancer	IIIC	65.51	2012-07-10	2012-07-10	2013-01-07	2014-05-14	3687	2500	5	Absent	OSE-Like	Other	Dead of Disease
FFPE-HGSOC-143	High Grade Serous Ovarian Cancer	IIIC	56.76	2012-07-11	2012-07-11	2013-10-11	2014-04-17	954	3200	0	Absent	OSE-Like	CBDCA-PTX	Dead of Disease
FFPE-HGSOC-144	High Grade Serous Ovarian Cancer	IV	65.66	2012-07-24	2012-07-24	2013-06-22	2014-04-29	121	2000	2	Absent	OSE-Like	CBDCA-PTX	Dead of Disease
FFPE-HGSOC-145	High Grade Serous Ovarian Cancer	IV	68.84	2012-07-26	2012-07-26	2013-07-23	2014-04-02	15137	800	0	Absent	FI-Like	CBDCA-PTX	Dead of Disease
FFPE-HGSOC-146	High Grade Serous Ovarian Cancer	IIIC	46.85	2012-08-30	2012-08-30	2013-07-15	2014-05-06	3728	7400	1	Absent	FI-Like	CBDCA-PTX	Dead of Disease
FFPE-HGSOC-147	High Grade Serous Ovarian Cancer	IV	66.98	2012-09-12	2012-09-12	2013-04-04	2014-04-23	595	500	0	Absent	OSE-Like	CBDCA-PTX	Dead of Disease
FFPE-HGSOC-148	High Grade Serous Ovarian Cancer	IIIC	63.48	2012-11-12	2012-11-12	2013-04-02	2014-03-18	3861	4800	0	Absent	OSE-Like	CBDCA-PTX	Dead of Disease
FFPE-HGSOC-149	High Grade Serous Ovarian Cancer	IV	42.96	2012-12-14	2012-12-14	2013-10-01	2014-04-23	344	2000	2	Present	FI-Like	CBDCA-PTX	Dead of Disease
FFPE-HGSOC-150	High Grade Serous Ovarian Cancer	IIIB	41.54	2012-12-03	2012-12-21	2015-11-18	2016-03-09	35	20	0	Absent	OSE-Like	CBDCA-PTX	Dead of Disease

## Sheet: Table S2
Table S2. Multivariate analysis on IEO, TCGA, Tothill cohorts
IEO cohort
	HR	z	p	-log2(p)
Age at Diagnosis	1	-0.17	0.87	0.21
CA125 pre surgery	1	1.4	0.16	2.63
Ascites Volume (cc)	1	-0.34	0.74	0.44
FIGO Stage	1.35	1.5	0.13	2.91
Metastasis at Lymphnodes	1.35	1.46	0.14	2.8
Residual Disease	1.38	2.28	0.02	5.47
OSE-Like	1.6	2.16	0.03	5.01
TCGA cohort
	HR	z	p	-log2(p)
OSE-Like	1.54	1.91	0.06	4.16
Residual Disease	1.49	4.12	<0.005	14.69
Lymphovascular Invasion Indicator	1.14	0.76	0.45	1.15
Neoplasm American Joint Committee on Cancer Clinical Group Stage	1	-0.02	0.98	0.03
Fraction Genome Altered	1.08	0.22	0.83	0.28
Diagnosis Age	1.02	3.84	<0.005	12.98
Longest Dimension	1.01	0.28	0.78	0.36
Mutation count	0.99	-3.54	<0.005	11.29
Tothill cohort
	HR	z	p	-log2(p)
Residual Disease	1.54	1.92	0.05	4.2
Tumor Stage	0.93	-0.14	0.89	0.17
OSE-Like	1.2	0.51	0.61	0.71
Age at Initial Pathologic Diagnosis	1.06	2.97	<0.005	8.37
Cumulative
	HR	z	p	-log2(p)
Age at Diagnosis	1.02	3.3	<0.005	10.01
Tumor Stage	1.17	1.45	0.15	2.78
Residual Disease	1.37	4.61	<0.005	17.95
OSE-Like	1.35	2.64	0.01	6.89

## Sheet: Table S3
Table S3. Summary table of Log Rank Tests performed to determine statistical significance of the differences in survival and progression between FI-like and OSE-like groups in the considered cohorts.
Comparison	Type	Cohort	Timespan	P-value	Difference at median
FI-like vs OSE-like	Overall Survival	IEO	3 years	0.053	n.a.
			5 years	0.0007	6 months
		TCGA	3 years	0.045	n.a.
			5 years	0.217	7 months
		Tothill	3 years	0.118	n.a.
			5 years	0.116	n.a.
		Cumulative	3 years	0.0009	n.a.
			5 years	0.0006	8.5 months
	Disease-free survival	IEO	5 years	0.075	4 months
		TCGA	5 years	0.778	0 months
		Tothill	5 years	0.014	10 months
		Cumulative	5 years	0.0002	5.2 months

## Sheet: Table S4
Table S4. Mutation Frequency in the TCGA cohort stratified as FI-like and OSE-like HGSOC
Gene	Cytoband	FI-Like	OSE-Like	Log Ratio	p-Value	q-Value	Enriched in
ADAMTSL1	9p22.2-p22.1	0 (0.00%)	2 (8.00%)	<-10	0.0155	0.679	OSE-Like
ALG10B	12q12	0 (0.00%)	2 (8.00%)	<-10	0.0155	0.679	OSE-Like
ANKRD17	4q13.3	0 (0.00%)	2 (8.00%)	<-10	0.0155	0.679	OSE-Like
ANKRD35	1q21.1	0 (0.00%)	2 (8.00%)	<-10	0.0155	0.679	OSE-Like
B3GNT4	12q24.31	0 (0.00%)	2 (8.00%)	<-10	0.0155	0.679	OSE-Like
CACNA1S	1q32.1	0 (0.00%)	2 (8.00%)	<-10	0.0155	0.679	OSE-Like
CIT	12q24.23	0 (0.00%)	2 (8.00%)	<-10	0.0155	0.679	OSE-Like
DISP2	15q15.1	0 (0.00%)	2 (8.00%)	<-10	0.0155	0.679	OSE-Like
ENPP2	8q24.12	0 (0.00%)	2 (8.00%)	<-10	0.0155	0.679	OSE-Like
EXPH5	11q22.3	0 (0.00%)	2 (8.00%)	<-10	0.0155	0.679	OSE-Like
FGA	4q31.3	0 (0.00%)	2 (8.00%)	<-10	0.0155	0.679	OSE-Like
GRIN2D	19q13.33	0 (0.00%)	2 (8.00%)	<-10	0.0155	0.679	OSE-Like
HKDC1	10q22.1	0 (0.00%)	2 (8.00%)	<-10	0.0155	0.679	OSE-Like
INSRR	1q23.1	0 (0.00%)	2 (8.00%)	<-10	0.0155	0.679	OSE-Like
LAMC3	9q34.12	0 (0.00%)	2 (8.00%)	<-10	0.0155	0.679	OSE-Like
MED19	11q12.1	0 (0.00%)	2 (8.00%)	<-10	0.0155	0.679	OSE-Like
MYCBPAP	17q21.33	0 (0.00%)	2 (8.00%)	<-10	0.0155	0.679	OSE-Like
MYO5A	15q21.2	0 (0.00%)	2 (8.00%)	<-10	0.0155	0.679	OSE-Like
NLRP5	19q13.43	0 (0.00%)	2 (8.00%)	<-10	0.0155	0.679	OSE-Like
NPAP1	15q11.2	0 (0.00%)	2 (8.00%)	<-10	0.0155	0.679	OSE-Like
RBM44	2q37.3	0 (0.00%)	2 (8.00%)	<-10	0.0155	0.679	OSE-Like
RS1	Xp22.13	0 (0.00%)	2 (8.00%)	<-10	0.0155	0.679	OSE-Like
SPRED2	2p14	0 (0.00%)	2 (8.00%)	<-10	0.0155	0.679	OSE-Like
SUCO	1q24.3	0 (0.00%)	2 (8.00%)	<-10	0.0155	0.679	OSE-Like
TIE1	1p34.2	0 (0.00%)	2 (8.00%)	<-10	0.0155	0.679	OSE-Like
TRAF1	9q33.2	0 (0.00%)	2 (8.00%)	<-10	0.0155	0.679	OSE-Like
VSIG2	11q24.2	0 (0.00%)	2 (8.00%)	<-10	0.0155	0.679	OSE-Like
ZBTB25	14q23.3	0 (0.00%)	2 (8.00%)	<-10	0.0155	0.679	OSE-Like
ZNF605	12q24.33	0 (0.00%)	2 (8.00%)	<-10	0.0155	0.679	OSE-Like
MUC16	19p13.2	3 (2.63%)	4 (16.00%)	-2.60	0.02	0.679	OSE-Like
FLG	1q21.3	2 (1.75%)	3 (12.00%)	-2.77	0.0406	0.679	OSE-Like
KIAA1614	1q25.3	2 (1.75%)	3 (12.00%)	-2.77	0.0406	0.679	OSE-Like
PKHD1	6p12.3-p12.2	3 (2.63%)	3 (12.00%)	-2.19	0.0714	0.679	OSE-Like
ADAMTS13	9q34.2	1 (0.88%)	2 (8.00%)	-3.19	0.0833	0.679	OSE-Like
CACNA1F	Xp11.23	1 (0.88%)	2 (8.00%)	-3.19	0.0833	0.679	OSE-Like
CYP4A11	1p33	1 (0.88%)	2 (8.00%)	-3.19	0.0833	0.679	OSE-Like
ECE2	3q27.1	1 (0.88%)	2 (8.00%)	-3.19	0.0833	0.679	OSE-Like
EGFR	7p11.2	1 (0.88%)	2 (8.00%)	-3.19	0.0833	0.679	OSE-Like
KIAA1324L	7q21.12	1 (0.88%)	2 (8.00%)	-3.19	0.0833	0.679	OSE-Like
MAST3	19p13.11	1 (0.88%)	2 (8.00%)	-3.19	0.0833	0.679	OSE-Like
MUC17	7q22.1	1 (0.88%)	2 (8.00%)	-3.19	0.0833	0.679	OSE-Like
MYBPC2	19q13.33	1 (0.88%)	2 (8.00%)	-3.19	0.0833	0.679	OSE-Like
MYH13	17p13.1	1 (0.88%)	2 (8.00%)	-3.19	0.0833	0.679	OSE-Like
NRAP	10q25.3	1 (0.88%)	2 (8.00%)	-3.19	0.0833	0.679	OSE-Like
OR6A2	11p15.4	1 (0.88%)	2 (8.00%)	-3.19	0.0833	0.679	OSE-Like
PKP1	1q32.1	1 (0.88%)	2 (8.00%)	-3.19	0.0833	0.679	OSE-Like
PRDM9	5p14.2	1 (0.88%)	2 (8.00%)	-3.19	0.0833	0.679	OSE-Like
PXDNL	8q11.22-q11.23	1 (0.88%)	2 (8.00%)	-3.19	0.0833	0.679	OSE-Like
RASGRF2	5q14.1	1 (0.88%)	2 (8.00%)	-3.19	0.0833	0.679	OSE-Like
RP1	8q11.23-q12.1	1 (0.88%)	2 (8.00%)	-3.19	0.0833	0.679	OSE-Like
SEC63	6q21	1 (0.88%)	2 (8.00%)	-3.19	0.0833	0.679	OSE-Like
SKIDA1	10p12.31	1 (0.88%)	2 (8.00%)	-3.19	0.0833	0.679	OSE-Like
STUM	1q42.12	1 (0.88%)	2 (8.00%)	-3.19	0.0833	0.679	OSE-Like
TECTA	11q23.3	1 (0.88%)	2 (8.00%)	-3.19	0.0833	0.679	OSE-Like
TRAPPC8	18q12.1	1 (0.88%)	2 (8.00%)	-3.19	0.0833	0.679	OSE-Like
ABCA8	17q24.2	0 (0.00%)	1 (4.00%)	<-10	0.127	0.679	OSE-Like
ABCB4	7q21.12	0 (0.00%)	1 (4.00%)	<-10	0.127	0.679	OSE-Like
ABCB5	7p21.1	0 (0.00%)	1 (4.00%)	<-10	0.127	0.679	OSE-Like
ABCB7	Xq13.3	0 (0.00%)	1 (4.00%)	<-10	0.127	0.679	OSE-Like
ABCC4	13q32.1	0 (0.00%)	1 (4.00%)	<-10	0.127	0.679	OSE-Like
ABRA	8q23.1	0 (0.00%)	1 (4.00%)	<-10	0.127	0.679	OSE-Like
ACCSL	11p11.2	0 (0.00%)	1 (4.00%)	<-10	0.127	0.679	OSE-Like
ACLY	17q21.2	0 (0.00%)	1 (4.00%)	<-10	0.127	0.679	OSE-Like
ACOT9	Xp22.11	0 (0.00%)	1 (4.00%)	<-10	0.127	0.679	OSE-Like
ACP6	1q21.2	0 (0.00%)	1 (4.00%)	<-10	0.127	0.679	OSE-Like
ACSM5	16p12.3	0 (0.00%)	1 (4.00%)	<-10	0.127	0.679	OSE-Like
ACTN3	11q13.2	0 (0.00%)	1 (4.00%)	<-10	0.127	0.679	OSE-Like
ACTR6	12q23.1	0 (0.00%)	1 (4.00%)	<-10	0.127	0.679	OSE-Like
ADAM30	1p12	0 (0.00%)	1 (4.00%)	<-10	0.127	0.679	OSE-Like
ADAMTS1	21q21.3	0 (0.00%)	1 (4.00%)	<-10	0.127	0.679	OSE-Like
ADAMTS18	16q23.1	0 (0.00%)	1 (4.00%)	<-10	0.127	0.679	OSE-Like
ADCY4	14q12	0 (0.00%)	1 (4.00%)	<-10	0.127	0.679	OSE-Like
ADGRE1	19p13.3-p13.2	0 (0.00%)	1 (4.00%)	<-10	0.127	0.679	OSE-Like
ADGRF1	6p12.3|6	0 (0.00%)	1 (4.00%)	<-10	0.127	0.679	OSE-Like
ADGRF5	6p12.3	0 (0.00%)	1 (4.00%)	<-10	0.127	0.679	OSE-Like
AFAP1L2	10q25.3	0 (0.00%)	1 (4.00%)	<-10	0.127	0.679	OSE-Like
AFF2	Xq28	0 (0.00%)	1 (4.00%)	<-10	0.127	0.679	OSE-Like
AFF4	5q31.1	0 (0.00%)	1 (4.00%)	<-10	0.127	0.679	OSE-Like
AGPAT3	21q22.3	0 (0.00%)	1 (4.00%)	<-10	0.127	0.679	OSE-Like
AGPAT4	6q26	0 (0.00%)	1 (4.00%)	<-10	0.127	0.679	OSE-Like
AHCYL1	1p13.3	0 (0.00%)	1 (4.00%)	<-10	0.127	0.679	OSE-Like
AIG1	6q24.2	0 (0.00%)	1 (4.00%)	<-10	0.127	0.679	OSE-Like
AKR1C1	10p15.1	0 (0.00%)	1 (4.00%)	<-10	0.127	0.679	OSE-Like
ALDH7A1	5q23.2	0 (0.00%)	1 (4.00%)	<-10	0.127	0.679	OSE-Like
AMER3	2q21.1	0 (0.00%)	1 (4.00%)	<-10	0.127	0.679	OSE-Like
ANAPC2	9q34.3	0 (0.00%)	1 (4.00%)	<-10	0.127	0.679	OSE-Like
ANGPTL2	9q33.3	0 (0.00%)	1 (4.00%)	<-10	0.127	0.679	OSE-Like
ANK1	8p11.21	0 (0.00%)	1 (4.00%)	<-10	0.127	0.679	OSE-Like
ANKRD20A2	9p11.2	0 (0.00%)	1 (4.00%)	<-10	0.127	0.679	OSE-Like
ANKRD30A	10p11.21	0 (0.00%)	1 (4.00%)	<-10	0.127	0.679	OSE-Like
ANKRD36	2q11.2	0 (0.00%)	1 (4.00%)	<-10	0.127	0.679	OSE-Like
ANKS1A	6p21.31	0 (0.00%)	1 (4.00%)	<-10	0.127	0.679	OSE-Like
AP2A2	11p15.5	0 (0.00%)	1 (4.00%)	<-10	0.127	0.679	OSE-Like
AP5Z1	7p22.1	0 (0.00%)	1 (4.00%)	<-10	0.127	0.679	OSE-Like
ARHGAP30	1q23.3	0 (0.00%)	1 (4.00%)	<-10	0.127	0.679	OSE-Like
ARHGAP32	11q24.3	0 (0.00%)	1 (4.00%)	<-10	0.127	0.679	OSE-Like
ARHGAP5	14q12	0 (0.00%)	1 (4.00%)	<-10	0.127	0.679	OSE-Like
ARHGEF10	8p23.3	0 (0.00%)	1 (4.00%)	<-10	0.127	0.679	OSE-Like
ARHGEF18	19p13.2	0 (0.00%)	1 (4.00%)	<-10	0.127	0.679	OSE-Like
ART1	11p15.4	0 (0.00%)	1 (4.00%)	<-10	0.127	0.679	OSE-Like
ASB2	14q32.12	0 (0.00%)	1 (4.00%)	<-10	0.127	0.679	OSE-Like
ASIC1	12q13.12	0 (0.00%)	1 (4.00%)	<-10	0.127	0.679	OSE-Like
ASNS	7q21.3	0 (0.00%)	1 (4.00%)	<-10	0.127	0.679	OSE-Like
ATP10D	4p12	0 (0.00%)	1 (4.00%)	<-10	0.127	0.679	OSE-Like
ATP5MC2	12q13.13	0 (0.00%)	1 (4.00%)	<-10	0.127	0.679	OSE-Like
AVPR1B	1q32.1	0 (0.00%)	1 (4.00%)	<-10	0.127	0.679	OSE-Like
B3GALT2	1q31.2	0 (0.00%)	1 (4.00%)	<-10	0.127	0.679	OSE-Like
B3GALT4	6p21.32	0 (0.00%)	1 (4.00%)	<-10	0.127	0.679	OSE-Like
B3GAT1	11q25	0 (0.00%)	1 (4.00%)	<-10	0.127	0.679	OSE-Like
BAIAP2L1	7q21.3-q22.1	0 (0.00%)	1 (4.00%)	<-10	0.127	0.679	OSE-Like
BCL7B	7q11.23	0 (0.00%)	1 (4.00%)	<-10	0.127	0.679	OSE-Like
BEST4	1p34.1	0 (0.00%)	1 (4.00%)	<-10	0.127	0.679	OSE-Like
BMPR1A	10q23.2	0 (0.00%)	1 (4.00%)	<-10	0.127	0.679	OSE-Like
BMPR1B	4q22.3	0 (0.00%)	1 (4.00%)	<-10	0.127	0.679	OSE-Like
BMX	Xp22.2	0 (0.00%)	1 (4.00%)	<-10	0.127	0.679	OSE-Like
BOK	2q37.3	0 (0.00%)	1 (4.00%)	<-10	0.127	0.679	OSE-Like
BRICD5	16p13.3	0 (0.00%)	1 (4.00%)	<-10	0.127	0.679	OSE-Like
BRIP1	17q23.2	0 (0.00%)	1 (4.00%)	<-10	0.127	0.679	OSE-Like
BTN3A1	6p22.2	0 (0.00%)	1 (4.00%)	<-10	0.127	0.679	OSE-Like
BUB3	10q26.13	0 (0.00%)	1 (4.00%)	<-10	0.127	0.679	OSE-Like
BUD23	7q11.23	0 (0.00%)	1 (4.00%)	<-10	0.127	0.679	OSE-Like
C14ORF28	14q21.2	0 (0.00%)	1 (4.00%)	<-10	0.127	0.679	OSE-Like
C14ORF39	14q23.1	0 (0.00%)	1 (4.00%)	<-10	0.127	0.679	OSE-Like
C16ORF70	16q22.1	0 (0.00%)	1 (4.00%)	<-10	0.127	0.679	OSE-Like
C17ORF53	17q21.31	0 (0.00%)	1 (4.00%)	<-10	0.127	0.679	OSE-Like
C1ORF52	1p22.3	0 (0.00%)	1 (4.00%)	<-10	0.127	0.679	OSE-Like
C21ORF91	21q21.1	0 (0.00%)	1 (4.00%)	<-10	0.127	0.679	OSE-Like
C2ORF78	2p13.1	0 (0.00%)	1 (4.00%)	<-10	0.127	0.679	OSE-Like
C3	19p13.3	0 (0.00%)	1 (4.00%)	<-10	0.127	0.679	OSE-Like
C3ORF35	3p22.2	0 (0.00%)	1 (4.00%)	<-10	0.127	0.679	OSE-Like
C3ORF70	3q27.2	0 (0.00%)	1 (4.00%)	<-10	0.127	0.679	OSE-Like
C5ORF34	5p12	0 (0.00%)	1 (4.00%)	<-10	0.127	0.679	OSE-Like
C6ORF89	6p21.2	0 (0.00%)	1 (4.00%)	<-10	0.127	0.679	OSE-Like
CA10	17q21.33-q22	0 (0.00%)	1 (4.00%)	<-10	0.127	0.679	OSE-Like
CA14	1q21.2	0 (0.00%)	1 (4.00%)	<-10	0.127	0.679	OSE-Like
CABIN1	22q11.23	0 (0.00%)	1 (4.00%)	<-10	0.127	0.679	OSE-Like
CABS1	4q13.3	0 (0.00%)	1 (4.00%)	<-10	0.127	0.679	OSE-Like
CACNA1G	17q21.33	0 (0.00%)	1 (4.00%)	<-10	0.127	0.679	OSE-Like
CACNG3	16p12.1	0 (0.00%)	1 (4.00%)	<-10	0.127	0.679	OSE-Like
CACUL1	10q26.11	0 (0.00%)	1 (4.00%)	<-10	0.127	0.679	OSE-Like
CADM1	11q23.3	0 (0.00%)	1 (4.00%)	<-10	0.127	0.679	OSE-Like
CAMSAP1	9q34.3	0 (0.00%)	1 (4.00%)	<-10	0.127	0.679	OSE-Like
CAPN13	2p23.1	0 (0.00%)	1 (4.00%)	<-10	0.127	0.679	OSE-Like
CARD14	17q25.3	0 (0.00%)	1 (4.00%)	<-10	0.127	0.679	OSE-Like
CARD6	5p13.1	0 (0.00%)	1 (4.00%)	<-10	0.127	0.679	OSE-Like
CARTPT	5q13.2	0 (0.00%)	1 (4.00%)	<-10	0.127	0.679	OSE-Like
CASKIN1	16p13.3	0 (0.00%)	1 (4.00%)	<-10	0.127	0.679	OSE-Like
CASQ1	1q23.2	0 (0.00%)	1 (4.00%)	<-10	0.127	0.679	OSE-Like
CAST	5q15	0 (0.00%)	1 (4.00%)	<-10	0.127	0.679	OSE-Like
CATSPER2	15q15.3	0 (0.00%)	1 (4.00%)	<-10	0.127	0.679	OSE-Like
CATSPERD	19p13.3	0 (0.00%)	1 (4.00%)	<-10	0.127	0.679	OSE-Like
CCDC13	3p22.1	0 (0.00%)	1 (4.00%)	<-10	0.127	0.679	OSE-Like
CCDC146	7q11.23	0 (0.00%)	1 (4.00%)	<-10	0.127	0.679	OSE-Like
CCIN	9p13.3	0 (0.00%)	1 (4.00%)	<-10	0.127	0.679	OSE-Like
CCL27	9p13.3	0 (0.00%)	1 (4.00%)	<-10	0.127	0.679	OSE-Like
CCNH	5q14.3	0 (0.00%)	1 (4.00%)	<-10	0.127	0.679	OSE-Like
CCR3	3p21.31	0 (0.00%)	1 (4.00%)	<-10	0.127	0.679	OSE-Like
CD101	1p13.1	0 (0.00%)	1 (4.00%)	<-10	0.127	0.679	OSE-Like
CDC20	1p34.2	0 (0.00%)	1 (4.00%)	<-10	0.127	0.679	OSE-Like
CDH1	16q22.1	0 (0.00%)	1 (4.00%)	<-10	0.127	0.679	OSE-Like
CDH11	16q21	0 (0.00%)	1 (4.00%)	<-10	0.127	0.679	OSE-Like
CDK11A	1p36.33	0 (0.00%)	1 (4.00%)	<-10	0.127	0.679	OSE-Like
CDK19	6q21	0 (0.00%)	1 (4.00%)	<-10	0.127	0.679	OSE-Like
CDKN2C	1p32.3	0 (0.00%)	1 (4.00%)	<-10	0.127	0.679	OSE-Like
CEACAM1	19q13.2	0 (0.00%)	1 (4.00%)	<-10	0.127	0.679	OSE-Like
CELA2A	1p36.21	0 (0.00%)	1 (4.00%)	<-10	0.127	0.679	OSE-Like
CELF6	15q23	0 (0.00%)	1 (4.00%)	<-10	0.127	0.679	OSE-Like
CELSR2	1p13.3	0 (0.00%)	1 (4.00%)	<-10	0.127	0.679	OSE-Like
CENPJ	13q12.12-q12.13	0 (0.00%)	1 (4.00%)	<-10	0.127	0.679	OSE-Like
CETN1	18p11.32	0 (0.00%)	1 (4.00%)	<-10	0.127	0.679	OSE-Like
CFAP77	9q34.13	0 (0.00%)	1 (4.00%)	<-10	0.127	0.679	OSE-Like
CFP	Xp11.23	0 (0.00%)	1 (4.00%)	<-10	0.127	0.679	OSE-Like
CHD7	8q12.2	0 (0.00%)	1 (4.00%)	<-10	0.127	0.679	OSE-Like
CHKB	22q13.33	0 (0.00%)	1 (4.00%)	<-10	0.127	0.679	OSE-Like
CHST6	16q23.1	0 (0.00%)	1 (4.00%)	<-10	0.127	0.679	OSE-Like
CIDEC	3p25.3	0 (0.00%)	1 (4.00%)	<-10	0.127	0.679	OSE-Like
CILP	15q22.31	0 (0.00%)	1 (4.00%)	<-10	0.127	0.679	OSE-Like
CLCA4	1p22.3	0 (0.00%)	1 (4.00%)	<-10	0.127	0.679	OSE-Like
CLEC14A	14q21.1	0 (0.00%)	1 (4.00%)	<-10	0.127	0.679	OSE-Like
CLEC16A	16p13.13	0 (0.00%)	1 (4.00%)	<-10	0.127	0.679	OSE-Like
CLHC1	2p16.1	0 (0.00%)	1 (4.00%)	<-10	0.127	0.679	OSE-Like
CLINT1	5q33.3	0 (0.00%)	1 (4.00%)	<-10	0.127	0.679	OSE-Like
CMTM4	16q21-q22.1	0 (0.00%)	1 (4.00%)	<-10	0.127	0.679	OSE-Like
CNGB1	16q21	0 (0.00%)	1 (4.00%)	<-10	0.127	0.679	OSE-Like
CNGB3	8q21.3	0 (0.00%)	1 (4.00%)	<-10	0.127	0.679	OSE-Like
CNIH4	1q42.11	0 (0.00%)	1 (4.00%)	<-10	0.127	0.679	OSE-Like
CNTFR	9p13.3	0 (0.00%)	1 (4.00%)	<-10	0.127	0.679	OSE-Like
CNTN1	12q12	0 (0.00%)	1 (4.00%)	<-10	0.127	0.679	OSE-Like
COL12A1	6q13-q14.1	0 (0.00%)	1 (4.00%)	<-10	0.127	0.679	OSE-Like
COL13A1	10q22.1	0 (0.00%)	1 (4.00%)	<-10	0.127	0.679	OSE-Like
COL14A1	8q24.12	0 (0.00%)	1 (4.00%)	<-10	0.127	0.679	OSE-Like
COL1A1	17q21.33	0 (0.00%)	1 (4.00%)	<-10	0.127	0.679	OSE-Like
COL21A1	6p12.1|6p12.3-p11.2	0 (0.00%)	1 (4.00%)	<-10	0.127	0.679	OSE-Like
COL4A1	13q34	0 (0.00%)	1 (4.00%)	<-10	0.127	0.679	OSE-Like
COL6A5	3q22.1	0 (0.00%)	1 (4.00%)	<-10	0.127	0.679	OSE-Like
COPS7B	2q37.1	0 (0.00%)	1 (4.00%)	<-10	0.127	0.679	OSE-Like
CPA6	8q13.2	0 (0.00%)	1 (4.00%)	<-10	0.127	0.679	OSE-Like
CPT1A	11q13.3	0 (0.00%)	1 (4.00%)	<-10	0.127	0.679	OSE-Like
CRELD2	22q13.33	0 (0.00%)	1 (4.00%)	<-10	0.127	0.679	OSE-Like
CRTAC1	10q24.2	0 (0.00%)	1 (4.00%)	<-10	0.127	0.679	OSE-Like
CRTAM	11q24.1	0 (0.00%)	1 (4.00%)	<-10	0.127	0.679	OSE-Like
CS	12q13.3	0 (0.00%)	1 (4.00%)	<-10	0.127	0.679	OSE-Like
CSF2RA	Xp22.33 and Yp11.2	0 (0.00%)	1 (4.00%)	<-10	0.127	0.679	OSE-Like
CSKMT	11q12.3	0 (0.00%)	1 (4.00%)	<-10	0.127	0.679	OSE-Like
CSNK2A1	20p13	0 (0.00%)	1 (4.00%)	<-10	0.127	0.679	OSE-Like
CXCL8	4q13.3	0 (0.00%)	1 (4.00%)	<-10	0.127	0.679	OSE-Like
CYC1	8q24.3	0 (0.00%)	1 (4.00%)	<-10	0.127	0.679	OSE-Like
CYP1A2	15q24.1	0 (0.00%)	1 (4.00%)	<-10	0.127	0.679	OSE-Like
CYTH4	22q13.1	0 (0.00%)	1 (4.00%)	<-10	0.127	0.679	OSE-Like
DAAM1	14q23.1	0 (0.00%)	1 (4.00%)	<-10	0.127	0.679	OSE-Like
DARS2	1q25.1	0 (0.00%)	1 (4.00%)	<-10	0.127	0.679	OSE-Like
DCBLD2	3q12.1|3	0 (0.00%)	1 (4.00%)	<-10	0.127	0.679	OSE-Like
DCTN2	12q13.3	0 (0.00%)	1 (4.00%)	<-10	0.127	0.679	OSE-Like
DDC	7p12.2-p12.1	0 (0.00%)	1 (4.00%)	<-10	0.127	0.679	OSE-Like
DENND6A	3p14.3	0 (0.00%)	1 (4.00%)	<-10	0.127	0.679	OSE-Like
DEPTOR	8q24.12	0 (0.00%)	1 (4.00%)	<-10	0.127	0.679	OSE-Like
DGKD	2q37.1	0 (0.00%)	1 (4.00%)	<-10	0.127	0.679	OSE-Like
DGKZ	11p11.2	0 (0.00%)	1 (4.00%)	<-10	0.127	0.679	OSE-Like
DHX29	5q11.2	0 (0.00%)	1 (4.00%)	<-10	0.127	0.679	OSE-Like
DICER1	14q32.13	0 (0.00%)	1 (4.00%)	<-10	0.127	0.679	OSE-Like
DIDO1	20q13.33	0 (0.00%)	1 (4.00%)	<-10	0.127	0.679	OSE-Like
DIRAS1	19p13.3	0 (0.00%)	1 (4.00%)	<-10	0.127	0.679	OSE-Like
DKK3	11p15.3	0 (0.00%)	1 (4.00%)	<-10	0.127	0.679	OSE-Like
DLC1	8p22	0 (0.00%)	1 (4.00%)	<-10	0.127	0.679	OSE-Like
DLEU7	13q14.3	0 (0.00%)	1 (4.00%)	<-10	0.127	0.679	OSE-Like
DLGAP5	14q22.3	0 (0.00%)	1 (4.00%)	<-10	0.127	0.679	OSE-Like
DLX5	7q21.3	0 (0.00%)	1 (4.00%)	<-10	0.127	0.679	OSE-Like
DNAH17	17q25.3	0 (0.00%)	1 (4.00%)	<-10	0.127	0.679	OSE-Like
DNAJA3	16p13.3	0 (0.00%)	1 (4.00%)	<-10	0.127	0.679	OSE-Like
DNER	2q36.3	0 (0.00%)	1 (4.00%)	<-10	0.127	0.679	OSE-Like
DNM2	19p13.2	0 (0.00%)	1 (4.00%)	<-10	0.127	0.679	OSE-Like
DOC2A	16p11.2	0 (0.00%)	1 (4.00%)	<-10	0.127	0.679	OSE-Like
DOCK9	13q32.3	0 (0.00%)	1 (4.00%)	<-10	0.127	0.679	OSE-Like
DPAGT1	11q23.3	0 (0.00%)	1 (4.00%)	<-10	0.127	0.679	OSE-Like
DPYD	1p21.3	0 (0.00%)	1 (4.00%)	<-10	0.127	0.679	OSE-Like
DPYSL4	10q26.3	0 (0.00%)	1 (4.00%)	<-10	0.127	0.679	OSE-Like
DYNC2H1	11q22.3	0 (0.00%)	1 (4.00%)	<-10	0.127	0.679	OSE-Like
EBPL	13q14.2	0 (0.00%)	1 (4.00%)	<-10	0.127	0.679	OSE-Like
ECE1	1p36.12	0 (0.00%)	1 (4.00%)	<-10	0.127	0.679	OSE-Like
EDEM1	3p26.1	0 (0.00%)	1 (4.00%)	<-10	0.127	0.679	OSE-Like
EEF1G	11q12.3	0 (0.00%)	1 (4.00%)	<-10	0.127	0.679	OSE-Like
EFHB	3p24.3	0 (0.00%)	1 (4.00%)	<-10	0.127	0.679	OSE-Like
EFHC2	Xp11.3	0 (0.00%)	1 (4.00%)	<-10	0.127	0.679	OSE-Like
EGR1	5q31.2	0 (0.00%)	1 (4.00%)	<-10	0.127	0.679	OSE-Like
EHD1	11q13.1	0 (0.00%)	1 (4.00%)	<-10	0.127	0.679	OSE-Like
EHD3	2p23.1	0 (0.00%)	1 (4.00%)	<-10	0.127	0.679	OSE-Like
EIF4A2	3q27.3	0 (0.00%)	1 (4.00%)	<-10	0.127	0.679	OSE-Like
EIF4G3	1p36.12	0 (0.00%)	1 (4.00%)	<-10	0.127	0.679	OSE-Like
ELF4	Xq26.1	0 (0.00%)	1 (4.00%)	<-10	0.127	0.679	OSE-Like
EPB41	1p35.3	0 (0.00%)	1 (4.00%)	<-10	0.127	0.679	OSE-Like
EPHX2	8p21.2-p21.1	0 (0.00%)	1 (4.00%)	<-10	0.127	0.679	OSE-Like
EPPK1	8q24.3	0 (0.00%)	1 (4.00%)	<-10	0.127	0.679	OSE-Like
EPS8	12p12.3	0 (0.00%)	1 (4.00%)	<-10	0.127	0.679	OSE-Like
EPX	17q22	0 (0.00%)	1 (4.00%)	<-10	0.127	0.679	OSE-Like
ERMN	2q24.1	0 (0.00%)	1 (4.00%)	<-10	0.127	0.679	OSE-Like
ERO1A	14q22.1	0 (0.00%)	1 (4.00%)	<-10	0.127	0.679	OSE-Like
ETV5	3q27.2	0 (0.00%)	1 (4.00%)	<-10	0.127	0.679	OSE-Like
ETV6	12p13.2	0 (0.00%)	1 (4.00%)	<-10	0.127	0.679	OSE-Like
EVI2A	17q11.2	0 (0.00%)	1 (4.00%)	<-10	0.127	0.679	OSE-Like
EXO5	1p34.2	0 (0.00%)	1 (4.00%)	<-10	0.127	0.679	OSE-Like
EXOC6	10q23.33	0 (0.00%)	1 (4.00%)	<-10	0.127	0.679	OSE-Like
EYA1	8q13.3	0 (0.00%)	1 (4.00%)	<-10	0.127	0.679	OSE-Like
FAM131B	7q34	0 (0.00%)	1 (4.00%)	<-10	0.127	0.679	OSE-Like
FAM135B	8q24.23	0 (0.00%)	1 (4.00%)	<-10	0.127	0.679	OSE-Like
FAM161A	2p15	0 (0.00%)	1 (4.00%)	<-10	0.127	0.679	OSE-Like
FAM180A	7q33	0 (0.00%)	1 (4.00%)	<-10	0.127	0.679	OSE-Like
FAM217B	20q13.33	0 (0.00%)	1 (4.00%)	<-10	0.127	0.679	OSE-Like
FAM222A	12q24.11	0 (0.00%)	1 (4.00%)	<-10	0.127	0.679	OSE-Like
FAM45A	10q26.11	0 (0.00%)	1 (4.00%)	<-10	0.127	0.679	OSE-Like
FARSA	19p13.13	0 (0.00%)	1 (4.00%)	<-10	0.127	0.679	OSE-Like
FASTKD2	2q33.3	0 (0.00%)	1 (4.00%)	<-10	0.127	0.679	OSE-Like
FBXL20	17q12	0 (0.00%)	1 (4.00%)	<-10	0.127	0.679	OSE-Like
FBXO15	18q22.3	0 (0.00%)	1 (4.00%)	<-10	0.127	0.679	OSE-Like
FBXO38	5q32	0 (0.00%)	1 (4.00%)	<-10	0.127	0.679	OSE-Like
FCSK	16q22.1	0 (0.00%)	1 (4.00%)	<-10	0.127	0.679	OSE-Like
FERMT2	14q22.1	0 (0.00%)	1 (4.00%)	<-10	0.127	0.679	OSE-Like
FLACC1	2q33.1	0 (0.00%)	1 (4.00%)	<-10	0.127	0.679	OSE-Like
FOXB1	15q22.2	0 (0.00%)	1 (4.00%)	<-10	0.127	0.679	OSE-Like
FOXF1	16q24.1	0 (0.00%)	1 (4.00%)	<-10	0.127	0.679	OSE-Like
FOXK1	7p22.1	0 (0.00%)	1 (4.00%)	<-10	0.127	0.679	OSE-Like
FRMPD4	Xp22.2	0 (0.00%)	1 (4.00%)	<-10	0.127	0.679	OSE-Like
FRYL	4p11	0 (0.00%)	1 (4.00%)	<-10	0.127	0.679	OSE-Like
G3BP1	5q33.1	0 (0.00%)	1 (4.00%)	<-10	0.127	0.679	OSE-Like
GABRB1	4p12	0 (0.00%)	1 (4.00%)	<-10	0.127	0.679	OSE-Like
GAD1	2q31.1	0 (0.00%)	1 (4.00%)	<-10	0.127	0.679	OSE-Like
GALNT8	12p13.32	0 (0.00%)	1 (4.00%)	<-10	0.127	0.679	OSE-Like
GAS8	16q24.3	0 (0.00%)	1 (4.00%)	<-10	0.127	0.679	OSE-Like
GATD3A	21q22.3	0 (0.00%)	1 (4.00%)	<-10	0.127	0.679	OSE-Like
GFM1	3q25.32	0 (0.00%)	1 (4.00%)	<-10	0.127	0.679	OSE-Like
GGNBP2	17q12	0 (0.00%)	1 (4.00%)	<-10	0.127	0.679	OSE-Like
GGT7	20q11.22	0 (0.00%)	1 (4.00%)	<-10	0.127	0.679	OSE-Like
GHR	5p13.1-p12	0 (0.00%)	1 (4.00%)	<-10	0.127	0.679	OSE-Like
GHRH	20q11.23	0 (0.00%)	1 (4.00%)	<-10	0.127	0.679	OSE-Like
GIGYF2	2q37.1	0 (0.00%)	1 (4.00%)	<-10	0.127	0.679	OSE-Like
GJB5	1p34.3	0 (0.00%)	1 (4.00%)	<-10	0.127	0.679	OSE-Like
GNA11	19p13.3	0 (0.00%)	1 (4.00%)	<-10	0.127	0.679	OSE-Like
GNL1	6p21.33	0 (0.00%)	1 (4.00%)	<-10	0.127	0.679	OSE-Like
GPAT4	8p11.21	0 (0.00%)	1 (4.00%)	<-10	0.127	0.679	OSE-Like
GPBP1	5q11.2	0 (0.00%)	1 (4.00%)	<-10	0.127	0.679	OSE-Like
GPR137C	14q22.1	0 (0.00%)	1 (4.00%)	<-10	0.127	0.679	OSE-Like
GPR141	7p14.1	0 (0.00%)	1 (4.00%)	<-10	0.127	0.679	OSE-Like
GPR142	17q25.1	0 (0.00%)	1 (4.00%)	<-10	0.127	0.679	OSE-Like
GPR155	2q31.1	0 (0.00%)	1 (4.00%)	<-10	0.127	0.679	OSE-Like
GPR161	1q24.2	0 (0.00%)	1 (4.00%)	<-10	0.127	0.679	OSE-Like
GPR173	Xp11.22	0 (0.00%)	1 (4.00%)	<-10	0.127	0.679	OSE-Like
GPR19	12p13.1	0 (0.00%)	1 (4.00%)	<-10	0.127	0.679	OSE-Like
GPR20	8q24.3	0 (0.00%)	1 (4.00%)	<-10	0.127	0.679	OSE-Like
GPR45	2q12.1	0 (0.00%)	1 (4.00%)	<-10	0.127	0.679	OSE-Like
GPRC5A	12p13.1	0 (0.00%)	1 (4.00%)	<-10	0.127	0.679	OSE-Like
GPRIN1	5q35.2	0 (0.00%)	1 (4.00%)	<-10	0.127	0.679	OSE-Like
GRB14	2q24.3	0 (0.00%)	1 (4.00%)	<-10	0.127	0.679	OSE-Like
GRB2	17q25.1	0 (0.00%)	1 (4.00%)	<-10	0.127	0.679	OSE-Like
GRIPAP1	Xp11.23	0 (0.00%)	1 (4.00%)	<-10	0.127	0.679	OSE-Like
GSG1L	16p12.1	0 (0.00%)	1 (4.00%)	<-10	0.127	0.679	OSE-Like
GSTA1	6p12.2	0 (0.00%)	1 (4.00%)	<-10	0.127	0.679	OSE-Like
GTF2IRD1	7q11.23	0 (0.00%)	1 (4.00%)	<-10	0.127	0.679	OSE-Like
GTF3A	13q12.2	0 (0.00%)	1 (4.00%)	<-10	0.127	0.679	OSE-Like
HAUS6	9p22.1	0 (0.00%)	1 (4.00%)	<-10	0.127	0.679	OSE-Like
HAUS8	19p13.11	0 (0.00%)	1 (4.00%)	<-10	0.127	0.679	OSE-Like
HELZ	17q24.2	0 (0.00%)	1 (4.00%)	<-10	0.127	0.679	OSE-Like
HERC4	10q21.3	0 (0.00%)	1 (4.00%)	<-10	0.127	0.679	OSE-Like
HFE	6p22.2	0 (0.00%)	1 (4.00%)	<-10	0.127	0.679	OSE-Like
HINT2	9p13.3	0 (0.00%)	1 (4.00%)	<-10	0.127	0.679	OSE-Like
HIST1H1A	6p22.2	0 (0.00%)	1 (4.00%)	<-10	0.127	0.679	OSE-Like
HIST1H4E	6p22.2	0 (0.00%)	1 (4.00%)	<-10	0.127	0.679	OSE-Like
HOMEZ	14q11.2	0 (0.00%)	1 (4.00%)	<-10	0.127	0.679	OSE-Like
HPCA	1p35.1	0 (0.00%)	1 (4.00%)	<-10	0.127	0.679	OSE-Like
HRG	3q27.3	0 (0.00%)	1 (4.00%)	<-10	0.127	0.679	OSE-Like
HRH1	3p25.3	0 (0.00%)	1 (4.00%)	<-10	0.127	0.679	OSE-Like
HS3ST3A1	17p12	0 (0.00%)	1 (4.00%)	<-10	0.127	0.679	OSE-Like
HSPA5	9q33.3	0 (0.00%)	1 (4.00%)	<-10	0.127	0.679	OSE-Like
HTR5A	7q36.2	0 (0.00%)	1 (4.00%)	<-10	0.127	0.679	OSE-Like
HUS1	7p12.3	0 (0.00%)	1 (4.00%)	<-10	0.127	0.679	OSE-Like
IFT122	3q21.3-q22.1	0 (0.00%)	1 (4.00%)	<-10	0.127	0.679	OSE-Like
IFT81	12q24.11	0 (0.00%)	1 (4.00%)	<-10	0.127	0.679	OSE-Like
IGDCC3	15q22.31	0 (0.00%)	1 (4.00%)	<-10	0.127	0.679	OSE-Like
IGDCC4	15q22.31	0 (0.00%)	1 (4.00%)	<-10	0.127	0.679	OSE-Like
IK	5q31.3	0 (0.00%)	1 (4.00%)	<-10	0.127	0.679	OSE-Like
IL3RA	Xp22.33 and Yp11.2	0 (0.00%)	1 (4.00%)	<-10	0.127	0.679	OSE-Like
IL4R	16p12.1	0 (0.00%)	1 (4.00%)	<-10	0.127	0.679	OSE-Like
ILF3	19p13.2	0 (0.00%)	1 (4.00%)	<-10	0.127	0.679	OSE-Like
IMMP2L	7q31.1	0 (0.00%)	1 (4.00%)	<-10	0.127	0.679	OSE-Like
INPP5D	2q37.1	0 (0.00%)	1 (4.00%)	<-10	0.127	0.679	OSE-Like
INPP5F	10q26.11	0 (0.00%)	1 (4.00%)	<-10	0.127	0.679	OSE-Like
IQCC	1p35.2	0 (0.00%)	1 (4.00%)	<-10	0.127	0.679	OSE-Like
IQCF1	3p21.2	0 (0.00%)	1 (4.00%)	<-10	0.127	0.679	OSE-Like
IQGAP2	5q13.3	0 (0.00%)	1 (4.00%)	<-10	0.127	0.679	OSE-Like
IRF4	6p25.3	0 (0.00%)	1 (4.00%)	<-10	0.127	0.679	OSE-Like
ISL2	15q24.3	0 (0.00%)	1 (4.00%)	<-10	0.127	0.679	OSE-Like
ITGA1	5q11.2	0 (0.00%)	1 (4.00%)	<-10	0.127	0.679	OSE-Like
ITGA4	2q31.3	0 (0.00%)	1 (4.00%)	<-10	0.127	0.679	OSE-Like
ITGAL	16p11.2	0 (0.00%)	1 (4.00%)	<-10	0.127	0.679	OSE-Like
ITIH1	3p21.1	0 (0.00%)	1 (4.00%)	<-10	0.127	0.679	OSE-Like
ITIH3	3p21.1	0 (0.00%)	1 (4.00%)	<-10	0.127	0.679	OSE-Like
ITLN1	1q23.3	0 (0.00%)	1 (4.00%)	<-10	0.127	0.679	OSE-Like
JAK2	9p24.1	0 (0.00%)	1 (4.00%)	<-10	0.127	0.679	OSE-Like
JAKMIP2	5q32	0 (0.00%)	1 (4.00%)	<-10	0.127	0.679	OSE-Like
JMJD7-PLA2G4B	15q15.1	0 (0.00%)	1 (4.00%)	<-10	0.127	0.679	OSE-Like
JPH3	16q24.2	0 (0.00%)	1 (4.00%)	<-10	0.127	0.679	OSE-Like
KAT14	20p11.23	0 (0.00%)	1 (4.00%)	<-10	0.127	0.679	OSE-Like
KATNA1	6q25.1	0 (0.00%)	1 (4.00%)	<-10	0.127	0.679	OSE-Like
KCNA1	12p13.32	0 (0.00%)	1 (4.00%)	<-10	0.127	0.679	OSE-Like
KCNAB1	3q25.31	0 (0.00%)	1 (4.00%)	<-10	0.127	0.679	OSE-Like
KCNG1	20q13.13	0 (0.00%)	1 (4.00%)	<-10	0.127	0.679	OSE-Like
KCNH5	14q23.2	0 (0.00%)	1 (4.00%)	<-10	0.127	0.679	OSE-Like
KCNK18	10q25.3	0 (0.00%)	1 (4.00%)	<-10	0.127	0.679	OSE-Like
KCNMB2	3q26.32	0 (0.00%)	1 (4.00%)	<-10	0.127	0.679	OSE-Like
KCTD14	11q14.1	0 (0.00%)	1 (4.00%)	<-10	0.127	0.679	OSE-Like
KCTD18	2q33.1	0 (0.00%)	1 (4.00%)	<-10	0.127	0.679	OSE-Like
KDELR2	7p22.1	0 (0.00%)	1 (4.00%)	<-10	0.127	0.679	OSE-Like
KDF1	1p36.11	0 (0.00%)	1 (4.00%)	<-10	0.127	0.679	OSE-Like
KDM4C	9p24.1	0 (0.00%)	1 (4.00%)	<-10	0.127	0.679	OSE-Like
KDM6A	Xp11.3	0 (0.00%)	1 (4.00%)	<-10	0.127	0.679	OSE-Like
KIAA1109	4q27	0 (0.00%)	1 (4.00%)	<-10	0.127	0.679	OSE-Like
KIF24	9p13.3	0 (0.00%)	1 (4.00%)	<-10	0.127	0.679	OSE-Like
KIF3A	5q31.1	0 (0.00%)	1 (4.00%)	<-10	0.127	0.679	OSE-Like
KIRREL3	11q24.2	0 (0.00%)	1 (4.00%)	<-10	0.127	0.679	OSE-Like
KLC3	19q13.32	0 (0.00%)	1 (4.00%)	<-10	0.127	0.679	OSE-Like
KLC4	6p21.1	0 (0.00%)	1 (4.00%)	<-10	0.127	0.679	OSE-Like
KLHL29	2p24.1	0 (0.00%)	1 (4.00%)	<-10	0.127	0.679	OSE-Like
KLHL32	6q16.1	0 (0.00%)	1 (4.00%)	<-10	0.127	0.679	OSE-Like
KLHL42	12p11.22	0 (0.00%)	1 (4.00%)	<-10	0.127	0.679	OSE-Like
KLHL9	9p21.3	0 (0.00%)	1 (4.00%)	<-10	0.127	0.679	OSE-Like
KMT2E	7q22.3	0 (0.00%)	1 (4.00%)	<-10	0.127	0.679	OSE-Like
KREMEN1	22q12.1	0 (0.00%)	1 (4.00%)	<-10	0.127	0.679	OSE-Like
KRT32	17q21.2	0 (0.00%)	1 (4.00%)	<-10	0.127	0.679	OSE-Like
KRT73	12q13.13	0 (0.00%)	1 (4.00%)	<-10	0.127	0.679	OSE-Like
KRTAP24-1	21q22.11	0 (0.00%)	1 (4.00%)	<-10	0.127	0.679	OSE-Like
KRTAP9-8	17q21.2	0 (0.00%)	1 (4.00%)	<-10	0.127	0.679	OSE-Like
KRTCAP2	1q22	0 (0.00%)	1 (4.00%)	<-10	0.127	0.679	OSE-Like
KYAT1	9q34.11	0 (0.00%)	1 (4.00%)	<-10	0.127	0.679	OSE-Like
LBR	1q42.12	0 (0.00%)	1 (4.00%)	<-10	0.127	0.679	OSE-Like
LCLAT1	2p23.1	0 (0.00%)	1 (4.00%)	<-10	0.127	0.679	OSE-Like
LCOR	10q24.1	0 (0.00%)	1 (4.00%)	<-10	0.127	0.679	OSE-Like
LCTL	15q22.31	0 (0.00%)	1 (4.00%)	<-10	0.127	0.679	OSE-Like
LDB3	10q23.2	0 (0.00%)	1 (4.00%)	<-10	0.127	0.679	OSE-Like
LDHAL6B	15q22.2	0 (0.00%)	1 (4.00%)	<-10	0.127	0.679	OSE-Like
LDHC	11p15.1	0 (0.00%)	1 (4.00%)	<-10	0.127	0.679	OSE-Like
LEMD3	12q14.3	0 (0.00%)	1 (4.00%)	<-10	0.127	0.679	OSE-Like
LGI3	8p21.3	0 (0.00%)	1 (4.00%)	<-10	0.127	0.679	OSE-Like
LHCGR	2p16.3	0 (0.00%)	1 (4.00%)	<-10	0.127	0.679	OSE-Like
LIN28B	6q16.3-q21	0 (0.00%)	1 (4.00%)	<-10	0.127	0.679	OSE-Like
LINGO2	9p21.2-p21.1	0 (0.00%)	1 (4.00%)	<-10	0.127	0.679	OSE-Like
LMBRD1	6q13	0 (0.00%)	1 (4.00%)	<-10	0.127	0.679	OSE-Like
LOC642131	15q11.2	0 (0.00%)	1 (4.00%)	<-10	0.127	0.679	OSE-Like
LPAR6	13q14.2	0 (0.00%)	1 (4.00%)	<-10	0.127	0.679	OSE-Like
LPCAT1	5p15.33	0 (0.00%)	1 (4.00%)	<-10	0.127	0.679	OSE-Like
LRIG1	3p14.1	0 (0.00%)	1 (4.00%)	<-10	0.127	0.679	OSE-Like
LRRC18	10q11.23	0 (0.00%)	1 (4.00%)	<-10	0.127	0.679	OSE-Like
LRRC4C	11p12	0 (0.00%)	1 (4.00%)	<-10	0.127	0.679	OSE-Like
LRRN3	7q31.1	0 (0.00%)	1 (4.00%)	<-10	0.127	0.679	OSE-Like
LTBP1	2p22.3	0 (0.00%)	1 (4.00%)	<-10	0.127	0.679	OSE-Like
LTK	15q15.1	0 (0.00%)	1 (4.00%)	<-10	0.127	0.679	OSE-Like
LUZP2	11p14.3	0 (0.00%)	1 (4.00%)	<-10	0.127	0.679	OSE-Like
MAGEC3	Xq27.2	0 (0.00%)	1 (4.00%)	<-10	0.127	0.679	OSE-Like
MAGI2	7q21.11	0 (0.00%)	1 (4.00%)	<-10	0.127	0.679	OSE-Like
MAP3K21	1q42.2	0 (0.00%)	1 (4.00%)	<-10	0.127	0.679	OSE-Like
MAP4	3p21.31	0 (0.00%)	1 (4.00%)	<-10	0.127	0.679	OSE-Like
MAP9	4q32.1	0 (0.00%)	1 (4.00%)	<-10	0.127	0.679	OSE-Like
MCMDC2	8q13.1	0 (0.00%)	1 (4.00%)	<-10	0.127	0.679	OSE-Like
MCOLN2	1p22.3	0 (0.00%)	1 (4.00%)	<-10	0.127	0.679	OSE-Like
MDH1B	2q33.3	0 (0.00%)	1 (4.00%)	<-10	0.127	0.679	OSE-Like
MDM1	12q15	0 (0.00%)	1 (4.00%)	<-10	0.127	0.679	OSE-Like
METTL6	3p25.1	0 (0.00%)	1 (4.00%)	<-10	0.127	0.679	OSE-Like
MGAT5B	17q25.2	0 (0.00%)	1 (4.00%)	<-10	0.127	0.679	OSE-Like
MITD1	2q11.2	0 (0.00%)	1 (4.00%)	<-10	0.127	0.679	OSE-Like
MPRIP	17p11.2	0 (0.00%)	1 (4.00%)	<-10	0.127	0.679	OSE-Like
MROH2B	5p13.1	0 (0.00%)	1 (4.00%)	<-10	0.127	0.679	OSE-Like
MROH7	1p32.3	0 (0.00%)	1 (4.00%)	<-10	0.127	0.679	OSE-Like
MS4A15	11q12.2	0 (0.00%)	1 (4.00%)	<-10	0.127	0.679	OSE-Like
MSI2	17q22	0 (0.00%)	1 (4.00%)	<-10	0.127	0.679	OSE-Like
MTERF3	8q22.1	0 (0.00%)	1 (4.00%)	<-10	0.127	0.679	OSE-Like
MTF2	1p22.1	0 (0.00%)	1 (4.00%)	<-10	0.127	0.679	OSE-Like
MTHFD1	14q23.3	0 (0.00%)	1 (4.00%)	<-10	0.127	0.679	OSE-Like
MTM1	Xq28	0 (0.00%)	1 (4.00%)	<-10	0.127	0.679	OSE-Like
MTREX	5q11.2	0 (0.00%)	1 (4.00%)	<-10	0.127	0.679	OSE-Like
MTRR	5p15.31	0 (0.00%)	1 (4.00%)	<-10	0.127	0.679	OSE-Like
MUC21	6p21.33	0 (0.00%)	1 (4.00%)	<-10	0.127	0.679	OSE-Like
MUS81	11q13.1	0 (0.00%)	1 (4.00%)	<-10	0.127	0.679	OSE-Like
MYBPHL	1p13.3	0 (0.00%)	1 (4.00%)	<-10	0.127	0.679	OSE-Like
MYLK4	6p25.2	0 (0.00%)	1 (4.00%)	<-10	0.127	0.679	OSE-Like
MYO3B	2q31.1	0 (0.00%)	1 (4.00%)	<-10	0.127	0.679	OSE-Like
MYO5B	18q21.1	0 (0.00%)	1 (4.00%)	<-10	0.127	0.679	OSE-Like
MYRIP	3p22.1	0 (0.00%)	1 (4.00%)	<-10	0.127	0.679	OSE-Like
NAGLU	17q21.2	0 (0.00%)	1 (4.00%)	<-10	0.127	0.679	OSE-Like
NARF	17q25.3	0 (0.00%)	1 (4.00%)	<-10	0.127	0.679	OSE-Like
NAV2	11p15.1	0 (0.00%)	1 (4.00%)	<-10	0.127	0.679	OSE-Like
NDRG4	16q21	0 (0.00%)	1 (4.00%)	<-10	0.127	0.679	OSE-Like
NDUFA7	19p13.2	0 (0.00%)	1 (4.00%)	<-10	0.127	0.679	OSE-Like
NDUFAF3	3p21.31	0 (0.00%)	1 (4.00%)	<-10	0.127	0.679	OSE-Like
NDUFAF7	2p22.2	0 (0.00%)	1 (4.00%)	<-10	0.127	0.679	OSE-Like
NDUFB11	Xp11.3	0 (0.00%)	1 (4.00%)	<-10	0.127	0.679	OSE-Like
NEGR1	1p31.1	0 (0.00%)	1 (4.00%)	<-10	0.127	0.679	OSE-Like
NEU1	6p21.33	0 (0.00%)	1 (4.00%)	<-10	0.127	0.679	OSE-Like
NEU3	11q13.4	0 (0.00%)	1 (4.00%)	<-10	0.127	0.679	OSE-Like
NEUROD6	7p14.3	0 (0.00%)	1 (4.00%)	<-10	0.127	0.679	OSE-Like
NF2	22q12.2	0 (0.00%)	1 (4.00%)	<-10	0.127	0.679	OSE-Like
NFKBID	19q13.12	0 (0.00%)	1 (4.00%)	<-10	0.127	0.679	OSE-Like
NFKBIZ	3q12.3	0 (0.00%)	1 (4.00%)	<-10	0.127	0.679	OSE-Like
NFXL1	4p12	0 (0.00%)	1 (4.00%)	<-10	0.127	0.679	OSE-Like
NIM1K	5p12	0 (0.00%)	1 (4.00%)	<-10	0.127	0.679	OSE-Like
NISCH	3p21.1	0 (0.00%)	1 (4.00%)	<-10	0.127	0.679	OSE-Like
NKAPD1	11q23.1	0 (0.00%)	1 (4.00%)	<-10	0.127	0.679	OSE-Like
NLRP10	11p15.4	0 (0.00%)	1 (4.00%)	<-10	0.127	0.679	OSE-Like
NMU	4q12	0 (0.00%)	1 (4.00%)	<-10	0.127	0.679	OSE-Like
NOL6	9p13.3	0 (0.00%)	1 (4.00%)	<-10	0.127	0.679	OSE-Like
NOMO1	16p13.11	0 (0.00%)	1 (4.00%)	<-10	0.127	0.679	OSE-Like
NOTCH3	19p13.12	0 (0.00%)	1 (4.00%)	<-10	0.127	0.679	OSE-Like
NPAT	11q22.3	0 (0.00%)	1 (4.00%)	<-10	0.127	0.679	OSE-Like
NPHP1	2q13	0 (0.00%)	1 (4.00%)	<-10	0.127	0.679	OSE-Like
NPHP4	1p36.31	0 (0.00%)	1 (4.00%)	<-10	0.127	0.679	OSE-Like
NPR3	5p13.3	0 (0.00%)	1 (4.00%)	<-10	0.127	0.679	OSE-Like
NR1H3	11p11.2	0 (0.00%)	1 (4.00%)	<-10	0.127	0.679	OSE-Like
NRK	Xq22.3	0 (0.00%)	1 (4.00%)	<-10	0.127	0.679	OSE-Like
NRXN1	2p16.3	0 (0.00%)	1 (4.00%)	<-10	0.127	0.679	OSE-Like
NSD1	5q35.3	0 (0.00%)	1 (4.00%)	<-10	0.127	0.679	OSE-Like
NUBP1	16p13.13	0 (0.00%)	1 (4.00%)	<-10	0.127	0.679	OSE-Like
NUP210L	1q21.3	0 (0.00%)	1 (4.00%)	<-10	0.127	0.679	OSE-Like
NUP85	17q25.1	0 (0.00%)	1 (4.00%)	<-10	0.127	0.679	OSE-Like
NUTM1	15q14	0 (0.00%)	1 (4.00%)	<-10	0.127	0.679	OSE-Like
NWD1	19p13.11	0 (0.00%)	1 (4.00%)	<-10	0.127	0.679	OSE-Like
NXF3	Xq22.1	0 (0.00%)	1 (4.00%)	<-10	0.127	0.679	OSE-Like
NXPE3	3q12.3	0 (0.00%)	1 (4.00%)	<-10	0.127	0.679	OSE-Like
NXPE4	11q23.2	0 (0.00%)	1 (4.00%)	<-10	0.127	0.679	OSE-Like
OIT3	10q22.1	0 (0.00%)	1 (4.00%)	<-10	0.127	0.679	OSE-Like
OLA1	2q31.1	0 (0.00%)	1 (4.00%)	<-10	0.127	0.679	OSE-Like
OLFML2B	1q23.3	0 (0.00%)	1 (4.00%)	<-10	0.127	0.679	OSE-Like
OLIG3	6q23.3	0 (0.00%)	1 (4.00%)	<-10	0.127	0.679	OSE-Like
OMG	17q11.2	0 (0.00%)	1 (4.00%)	<-10	0.127	0.679	OSE-Like
OR10A5	11p15.4	0 (0.00%)	1 (4.00%)	<-10	0.127	0.679	OSE-Like
OR11L1	1q44	0 (0.00%)	1 (4.00%)	<-10	0.127	0.679	OSE-Like
OR1L8	9q33.2	0 (0.00%)	1 (4.00%)	<-10	0.127	0.679	OSE-Like
OR1S2	11q12.1	0 (0.00%)	1 (4.00%)	<-10	0.127	0.679	OSE-Like
OR2M2	1q44	0 (0.00%)	1 (4.00%)	<-10	0.127	0.679	OSE-Like
OR4A47	11p11.2	0 (0.00%)	1 (4.00%)	<-10	0.127	0.679	OSE-Like
OR4C12	11p11.12	0 (0.00%)	1 (4.00%)	<-10	0.127	0.679	OSE-Like
OR4D10	11q12.1	0 (0.00%)	1 (4.00%)	<-10	0.127	0.679	OSE-Like
OR4K13	14q11.2	0 (0.00%)	1 (4.00%)	<-10	0.127	0.679	OSE-Like
OR4K15	14q11.2	0 (0.00%)	1 (4.00%)	<-10	0.127	0.679	OSE-Like
OR51E2	11p15.4	0 (0.00%)	1 (4.00%)	<-10	0.127	0.679	OSE-Like
OR52N2	11p15.4	0 (0.00%)	1 (4.00%)	<-10	0.127	0.679	OSE-Like
OR52N5	11p15.4	0 (0.00%)	1 (4.00%)	<-10	0.127	0.679	OSE-Like
OR5B3	11q12.1	0 (0.00%)	1 (4.00%)	<-10	0.127	0.679	OSE-Like
OR5D16	11q12.1	0 (0.00%)	1 (4.00%)	<-10	0.127	0.679	OSE-Like
OR5H1	3q11.2	0 (0.00%)	1 (4.00%)	<-10	0.127	0.679	OSE-Like
OR5M9	11q12.1	0 (0.00%)	1 (4.00%)	<-10	0.127	0.679	OSE-Like
OR6C75	12q13.2	0 (0.00%)	1 (4.00%)	<-10	0.127	0.679	OSE-Like
ORC1	1p32.3	0 (0.00%)	1 (4.00%)	<-10	0.127	0.679	OSE-Like
OSBP	11q12.1	0 (0.00%)	1 (4.00%)	<-10	0.127	0.679	OSE-Like
OSBPL9	1p32.3	0 (0.00%)	1 (4.00%)	<-10	0.127	0.679	OSE-Like
OSCP1	1p34.3	0 (0.00%)	1 (4.00%)	<-10	0.127	0.679	OSE-Like
OTOR	20p12.1	0 (0.00%)	1 (4.00%)	<-10	0.127	0.679	OSE-Like
P3H1	1p34.2	0 (0.00%)	1 (4.00%)	<-10	0.127	0.679	OSE-Like
PABPC1	8q22.3	0 (0.00%)	1 (4.00%)	<-10	0.127	0.679	OSE-Like
PAIP1	5p12	0 (0.00%)	1 (4.00%)	<-10	0.127	0.679	OSE-Like
PALLD	4q32.3	0 (0.00%)	1 (4.00%)	<-10	0.127	0.679	OSE-Like
PAPSS2	10q23.2-q23.31	0 (0.00%)	1 (4.00%)	<-10	0.127	0.679	OSE-Like
PARP12	7q34	0 (0.00%)	1 (4.00%)	<-10	0.127	0.679	OSE-Like
PASK	2q37.3	0 (0.00%)	1 (4.00%)	<-10	0.127	0.679	OSE-Like
PCDHA13	5q31.3	0 (0.00%)	1 (4.00%)	<-10	0.127	0.679	OSE-Like
PCDHB11	5q31.3	0 (0.00%)	1 (4.00%)	<-10	0.127	0.679	OSE-Like
PCDHB14	5q31.3	0 (0.00%)	1 (4.00%)	<-10	0.127	0.679	OSE-Like
PCDHB4	5q31.3	0 (0.00%)	1 (4.00%)	<-10	0.127	0.679	OSE-Like
PCDHGA1	5q31.3	0 (0.00%)	1 (4.00%)	<-10	0.127	0.679	OSE-Like
PCDHGA7	5q31.3	0 (0.00%)	1 (4.00%)	<-10	0.127	0.679	OSE-Like
PCDHGB7	5q31.3	0 (0.00%)	1 (4.00%)	<-10	0.127	0.679	OSE-Like
PDCD2L	19q13.11	0 (0.00%)	1 (4.00%)	<-10	0.127	0.679	OSE-Like
PDE1B	12q13.2	0 (0.00%)	1 (4.00%)	<-10	0.127	0.679	OSE-Like
PDE6A	5q32	0 (0.00%)	1 (4.00%)	<-10	0.127	0.679	OSE-Like
PDGFRA	4q12	0 (0.00%)	1 (4.00%)	<-10	0.127	0.679	OSE-Like
PDK1	2q31.1	0 (0.00%)	1 (4.00%)	<-10	0.127	0.679	OSE-Like
PDLIM4	5q31.1	0 (0.00%)	1 (4.00%)	<-10	0.127	0.679	OSE-Like
PDZD3	11q23.3	0 (0.00%)	1 (4.00%)	<-10	0.127	0.679	OSE-Like
PDZK1IP1	1p33	0 (0.00%)	1 (4.00%)	<-10	0.127	0.679	OSE-Like
PEG3	19q13.43	0 (0.00%)	1 (4.00%)	<-10	0.127	0.679	OSE-Like
PELI3	11q13.2	0 (0.00%)	1 (4.00%)	<-10	0.127	0.679	OSE-Like
PFDN5	12q13.13	0 (0.00%)	1 (4.00%)	<-10	0.127	0.679	OSE-Like
PFKP	10p15.2	0 (0.00%)	1 (4.00%)	<-10	0.127	0.679	OSE-Like
PFN2	3q25.1	0 (0.00%)	1 (4.00%)	<-10	0.127	0.679	OSE-Like
PHLDB1	11q23.3	0 (0.00%)	1 (4.00%)	<-10	0.127	0.679	OSE-Like
PI4K2B	4p15.2	0 (0.00%)	1 (4.00%)	<-10	0.127	0.679	OSE-Like
PIFO	1p13.2	0 (0.00%)	1 (4.00%)	<-10	0.127	0.679	OSE-Like
PIGB	15q21.3	0 (0.00%)	1 (4.00%)	<-10	0.127	0.679	OSE-Like
PIK3CB	3q22.3	0 (0.00%)	1 (4.00%)	<-10	0.127	0.679	OSE-Like
PLA2G15	16q22.1	0 (0.00%)	1 (4.00%)	<-10	0.127	0.679	OSE-Like
PLA2R1	2q24.2	0 (0.00%)	1 (4.00%)	<-10	0.127	0.679	OSE-Like
PLEKHB2	2q21.1	0 (0.00%)	1 (4.00%)	<-10	0.127	0.679	OSE-Like
PLPPR5	1p21.3	0 (0.00%)	1 (4.00%)	<-10	0.127	0.679	OSE-Like
PNMA1	14q24.3	0 (0.00%)	1 (4.00%)	<-10	0.127	0.679	OSE-Like
POF1B	Xq21.1	0 (0.00%)	1 (4.00%)	<-10	0.127	0.679	OSE-Like
POLA1	Xp22.11-p21.3	0 (0.00%)	1 (4.00%)	<-10	0.127	0.679	OSE-Like
POLD1	19q13.33	0 (0.00%)	1 (4.00%)	<-10	0.127	0.679	OSE-Like
POLI	18q21.2	0 (0.00%)	1 (4.00%)	<-10	0.127	0.679	OSE-Like
POTEF	2q21.1	0 (0.00%)	1 (4.00%)	<-10	0.127	0.679	OSE-Like
POTEJ	2q21.1	0 (0.00%)	1 (4.00%)	<-10	0.127	0.679	OSE-Like
POU2F2	19q13.2	0 (0.00%)	1 (4.00%)	<-10	0.127	0.679	OSE-Like
POU6F1	12q13.13	0 (0.00%)	1 (4.00%)	<-10	0.127	0.679	OSE-Like
PPHLN1	12q12	0 (0.00%)	1 (4.00%)	<-10	0.127	0.679	OSE-Like
PPM1E	17q22	0 (0.00%)	1 (4.00%)	<-10	0.127	0.679	OSE-Like
PPP1R32	11q12.2	0 (0.00%)	1 (4.00%)	<-10	0.127	0.679	OSE-Like
PQBP1	Xp11.23	0 (0.00%)	1 (4.00%)	<-10	0.127	0.679	OSE-Like
PRAG1	8p23.1	0 (0.00%)	1 (4.00%)	<-10	0.127	0.679	OSE-Like
PRAMEF10	1p36.21	0 (0.00%)	1 (4.00%)	<-10	0.127	0.679	OSE-Like
PRB3	12p13.2	0 (0.00%)	1 (4.00%)	<-10	0.127	0.679	OSE-Like
PRLHR	10q26.11	0 (0.00%)	1 (4.00%)	<-10	0.127	0.679	OSE-Like
PROC	2q14.3	0 (0.00%)	1 (4.00%)	<-10	0.127	0.679	OSE-Like
PROSER1	13q13.3	0 (0.00%)	1 (4.00%)	<-10	0.127	0.679	OSE-Like
PROSER3	19q13.12	0 (0.00%)	1 (4.00%)	<-10	0.127	0.679	OSE-Like
PROX2	14q24.3	0 (0.00%)	1 (4.00%)	<-10	0.127	0.679	OSE-Like
PRR11	17q22	0 (0.00%)	1 (4.00%)	<-10	0.127	0.679	OSE-Like
PRRG3	Xq28	0 (0.00%)	1 (4.00%)	<-10	0.127	0.679	OSE-Like
PRSS36	16p11.2	0 (0.00%)	1 (4.00%)	<-10	0.127	0.679	OSE-Like
PRSS53	16p11.2	0 (0.00%)	1 (4.00%)	<-10	0.127	0.679	OSE-Like
PRUNE1	1q21.3	0 (0.00%)	1 (4.00%)	<-10	0.127	0.679	OSE-Like
PSG1	19q13.2	0 (0.00%)	1 (4.00%)	<-10	0.127	0.679	OSE-Like
PSG2	19q13.31	0 (0.00%)	1 (4.00%)	<-10	0.127	0.679	OSE-Like
PSG4	19q13.31	0 (0.00%)	1 (4.00%)	<-10	0.127	0.679	OSE-Like
PSMC5	17q23.3	0 (0.00%)	1 (4.00%)	<-10	0.127	0.679	OSE-Like
PSMD13	11p15.5	0 (0.00%)	1 (4.00%)	<-10	0.127	0.679	OSE-Like
PTCH1	9q22.32	0 (0.00%)	1 (4.00%)	<-10	0.127	0.679	OSE-Like
PTCHD4	6p12.3	0 (0.00%)	1 (4.00%)	<-10	0.127	0.679	OSE-Like
PTK2	8q24.3	0 (0.00%)	1 (4.00%)	<-10	0.127	0.679	OSE-Like
PTPN21	14q31.3	0 (0.00%)	1 (4.00%)	<-10	0.127	0.679	OSE-Like
PTPRD	9p24.1-p23	0 (0.00%)	1 (4.00%)	<-10	0.127	0.679	OSE-Like
PUM2	2p24.1	0 (0.00%)	1 (4.00%)	<-10	0.127	0.679	OSE-Like
PYHIN1	1q23.1	0 (0.00%)	1 (4.00%)	<-10	0.127	0.679	OSE-Like
QSOX1	1q25.2	0 (0.00%)	1 (4.00%)	<-10	0.127	0.679	OSE-Like
R3HDML	20q13.12	0 (0.00%)	1 (4.00%)	<-10	0.127	0.679	OSE-Like
RAB11B	19p13.2	0 (0.00%)	1 (4.00%)	<-10	0.127	0.679	OSE-Like
RAB37	17q25.1	0 (0.00%)	1 (4.00%)	<-10	0.127	0.679	OSE-Like
RAB3GAP1	2q21.3	0 (0.00%)	1 (4.00%)	<-10	0.127	0.679	OSE-Like
RAB3GAP2	1q41	0 (0.00%)	1 (4.00%)	<-10	0.127	0.679	OSE-Like
RAD21	8q24.11	0 (0.00%)	1 (4.00%)	<-10	0.127	0.679	OSE-Like
RAD23B	9q31.2	0 (0.00%)	1 (4.00%)	<-10	0.127	0.679	OSE-Like
RAPGEF2	4q32.1	0 (0.00%)	1 (4.00%)	<-10	0.127	0.679	OSE-Like
RAPGEF5	7p15.3	0 (0.00%)	1 (4.00%)	<-10	0.127	0.679	OSE-Like
RASGRF1	15q25.1	0 (0.00%)	1 (4.00%)	<-10	0.127	0.679	OSE-Like
RASGRP1	15q14	0 (0.00%)	1 (4.00%)	<-10	0.127	0.679	OSE-Like
RBM22	5q33.1	0 (0.00%)	1 (4.00%)	<-10	0.127	0.679	OSE-Like
RBM48	7q21.2	0 (0.00%)	1 (4.00%)	<-10	0.127	0.679	OSE-Like
RFPL2	22q12.3	0 (0.00%)	1 (4.00%)	<-10	0.127	0.679	OSE-Like
RFTN1	3p24.3	0 (0.00%)	1 (4.00%)	<-10	0.127	0.679	OSE-Like
RGS22	8q22.2	0 (0.00%)	1 (4.00%)	<-10	0.127	0.679	OSE-Like
RICTOR	5p13.1	0 (0.00%)	1 (4.00%)	<-10	0.127	0.679	OSE-Like
RLIM	Xq13.2	0 (0.00%)	1 (4.00%)	<-10	0.127	0.679	OSE-Like
RNASE13	14q11.2	0 (0.00%)	1 (4.00%)	<-10	0.127	0.679	OSE-Like
RNASE9	14q11.2	0 (0.00%)	1 (4.00%)	<-10	0.127	0.679	OSE-Like
RNF133	7q31.32	0 (0.00%)	1 (4.00%)	<-10	0.127	0.679	OSE-Like
RNF17	13q12.12	0 (0.00%)	1 (4.00%)	<-10	0.127	0.679	OSE-Like
ROR1	1p31.3	0 (0.00%)	1 (4.00%)	<-10	0.127	0.679	OSE-Like
RPL10L	14q21.2	0 (0.00%)	1 (4.00%)	<-10	0.127	0.679	OSE-Like
RPL23A	17q11.2	0 (0.00%)	1 (4.00%)	<-10	0.127	0.679	OSE-Like
RPS6	9p22.1	0 (0.00%)	1 (4.00%)	<-10	0.127	0.679	OSE-Like
RTL5	Xq13.1	0 (0.00%)	1 (4.00%)	<-10	0.127	0.679	OSE-Like
RTN4	2p16.1	0 (0.00%)	1 (4.00%)	<-10	0.127	0.679	OSE-Like
RUSC1	1q22	0 (0.00%)	1 (4.00%)	<-10	0.127	0.679	OSE-Like
RUSC2	9p13.3	0 (0.00%)	1 (4.00%)	<-10	0.127	0.679	OSE-Like
RWDD4	4q35.1	0 (0.00%)	1 (4.00%)	<-10	0.127	0.679	OSE-Like
RXRA	9q34.2	0 (0.00%)	1 (4.00%)	<-10	0.127	0.679	OSE-Like
SAG	2q37.1	0 (0.00%)	1 (4.00%)	<-10	0.127	0.679	OSE-Like
SBF2	11p15.4	0 (0.00%)	1 (4.00%)	<-10	0.127	0.679	OSE-Like
SBNO1	12q24.31	0 (0.00%)	1 (4.00%)	<-10	0.127	0.679	OSE-Like
SCGB3A2	5q32	0 (0.00%)	1 (4.00%)	<-10	0.127	0.679	OSE-Like
SCN4B	11q23.3	0 (0.00%)	1 (4.00%)	<-10	0.127	0.679	OSE-Like
SCRN3	2q31.1	0 (0.00%)	1 (4.00%)	<-10	0.127	0.679	OSE-Like
SDHAF2	11q12.2	0 (0.00%)	1 (4.00%)	<-10	0.127	0.679	OSE-Like
SDK1	7p22.2	0 (0.00%)	1 (4.00%)	<-10	0.127	0.679	OSE-Like
SEC13	3p25.3	0 (0.00%)	1 (4.00%)	<-10	0.127	0.679	OSE-Like
SEC14L1	17q25.2-q25.3	0 (0.00%)	1 (4.00%)	<-10	0.127	0.679	OSE-Like
SEC24B	4q25	0 (0.00%)	1 (4.00%)	<-10	0.127	0.679	OSE-Like
SEL1L3	4p15.2	0 (0.00%)	1 (4.00%)	<-10	0.127	0.679	OSE-Like
SELENON	1p36.11	0 (0.00%)	1 (4.00%)	<-10	0.127	0.679	OSE-Like
SEMA4C	2q11.2	0 (0.00%)	1 (4.00%)	<-10	0.127	0.679	OSE-Like
SEPHS1	10p13	0 (0.00%)	1 (4.00%)	<-10	0.127	0.679	OSE-Like
SERPINA7	Xq22.3	0 (0.00%)	1 (4.00%)	<-10	0.127	0.679	OSE-Like
SETD9	5q11.2	0 (0.00%)	1 (4.00%)	<-10	0.127	0.679	OSE-Like
SETDB1	1q21.3	0 (0.00%)	1 (4.00%)	<-10	0.127	0.679	OSE-Like
SEZ6	17q11.2	0 (0.00%)	1 (4.00%)	<-10	0.127	0.679	OSE-Like
SEZ6L	22q12.1	0 (0.00%)	1 (4.00%)	<-10	0.127	0.679	OSE-Like
SFI1	22q12.2	0 (0.00%)	1 (4.00%)	<-10	0.127	0.679	OSE-Like
SFMBT1	3p21.1	0 (0.00%)	1 (4.00%)	<-10	0.127	0.679	OSE-Like
SGSH	17q25.3	0 (0.00%)	1 (4.00%)	<-10	0.127	0.679	OSE-Like
SGTA	19p13.3	0 (0.00%)	1 (4.00%)	<-10	0.127	0.679	OSE-Like
SH3GL3	15q25.2	0 (0.00%)	1 (4.00%)	<-10	0.127	0.679	OSE-Like
SH3PXD2A	10q24.33	0 (0.00%)	1 (4.00%)	<-10	0.127	0.679	OSE-Like
SIGLEC10	19q13.41	0 (0.00%)	1 (4.00%)	<-10	0.127	0.679	OSE-Like
SIRPB1	20p13	0 (0.00%)	1 (4.00%)	<-10	0.127	0.679	OSE-Like
SLC12A6	15q14	0 (0.00%)	1 (4.00%)	<-10	0.127	0.679	OSE-Like
SLC17A1	6p22.2	0 (0.00%)	1 (4.00%)	<-10	0.127	0.679	OSE-Like
SLC1A5	19q13.32	0 (0.00%)	1 (4.00%)	<-10	0.127	0.679	OSE-Like
SLC24A3	20p11.23	0 (0.00%)	1 (4.00%)	<-10	0.127	0.679	OSE-Like
SLC24A4	14q32.12	0 (0.00%)	1 (4.00%)	<-10	0.127	0.679	OSE-Like
SLC25A23	19p13.3	0 (0.00%)	1 (4.00%)	<-10	0.127	0.679	OSE-Like
SLC25A24	1p13.3	0 (0.00%)	1 (4.00%)	<-10	0.127	0.679	OSE-Like
SLC26A6	3p21.31	0 (0.00%)	1 (4.00%)	<-10	0.127	0.679	OSE-Like
SLC26A9	1q32.1	0 (0.00%)	1 (4.00%)	<-10	0.127	0.679	OSE-Like
SLC2A11	22q11.23	0 (0.00%)	1 (4.00%)	<-10	0.127	0.679	OSE-Like
SLC2A14	12p13.31	0 (0.00%)	1 (4.00%)	<-10	0.127	0.679	OSE-Like
SLC34A1	5q35.3	0 (0.00%)	1 (4.00%)	<-10	0.127	0.679	OSE-Like
SLC35B2	6p21.1	0 (0.00%)	1 (4.00%)	<-10	0.127	0.679	OSE-Like
SLC35C1	11p11.2	0 (0.00%)	1 (4.00%)	<-10	0.127	0.679	OSE-Like
SLC35E4	22q12.2	0 (0.00%)	1 (4.00%)	<-10	0.127	0.679	OSE-Like
SLC35F1	6q22.2-q22.31	0 (0.00%)	1 (4.00%)	<-10	0.127	0.679	OSE-Like
SLC35G2	3q22.3	0 (0.00%)	1 (4.00%)	<-10	0.127	0.679	OSE-Like
SLC38A1	12q13.11	0 (0.00%)	1 (4.00%)	<-10	0.127	0.679	OSE-Like
SLC40A1	2q32.2	0 (0.00%)	1 (4.00%)	<-10	0.127	0.679	OSE-Like
SLC43A3	11q12.1	0 (0.00%)	1 (4.00%)	<-10	0.127	0.679	OSE-Like
SLC45A1	1p36.23	0 (0.00%)	1 (4.00%)	<-10	0.127	0.679	OSE-Like
SLC45A4	8q24.3	0 (0.00%)	1 (4.00%)	<-10	0.127	0.679	OSE-Like
SLC5A9	1p33	0 (0.00%)	1 (4.00%)	<-10	0.127	0.679	OSE-Like
SLC6A6	3p25.1	0 (0.00%)	1 (4.00%)	<-10	0.127	0.679	OSE-Like
SLC6A9	1p34.1	0 (0.00%)	1 (4.00%)	<-10	0.127	0.679	OSE-Like
SLC8A1	2p22.1	0 (0.00%)	1 (4.00%)	<-10	0.127	0.679	OSE-Like
SLCO5A1	8q13.3	0 (0.00%)	1 (4.00%)	<-10	0.127	0.679	OSE-Like
SLFN5	17q12	0 (0.00%)	1 (4.00%)	<-10	0.127	0.679	OSE-Like
SLIT1	10q24.1	0 (0.00%)	1 (4.00%)	<-10	0.127	0.679	OSE-Like
SLIT3	5q34-q35.1	0 (0.00%)	1 (4.00%)	<-10	0.127	0.679	OSE-Like
SMC1B	22q13.31	0 (0.00%)	1 (4.00%)	<-10	0.127	0.679	OSE-Like
SMC2	9q31.1	0 (0.00%)	1 (4.00%)	<-10	0.127	0.679	OSE-Like
SMG8	17q22	0 (0.00%)	1 (4.00%)	<-10	0.127	0.679	OSE-Like
SNCAIP	5q23.2	0 (0.00%)	1 (4.00%)	<-10	0.127	0.679	OSE-Like
SNRPN	15q11.2	0 (0.00%)	1 (4.00%)	<-10	0.127	0.679	OSE-Like
SNX4	3q21.2	0 (0.00%)	1 (4.00%)	<-10	0.127	0.679	OSE-Like
SNX6	14q13.1	0 (0.00%)	1 (4.00%)	<-10	0.127	0.679	OSE-Like
SOCS2	12q22	0 (0.00%)	1 (4.00%)	<-10	0.127	0.679	OSE-Like
SP140	2q37.1	0 (0.00%)	1 (4.00%)	<-10	0.127	0.679	OSE-Like
SPAG17	1p12	0 (0.00%)	1 (4.00%)	<-10	0.127	0.679	OSE-Like
SPANXN3	Xq27.3	0 (0.00%)	1 (4.00%)	<-10	0.127	0.679	OSE-Like
SPATA2	20q13.13	0 (0.00%)	1 (4.00%)	<-10	0.127	0.679	OSE-Like
SPCS3	4q34.2	0 (0.00%)	1 (4.00%)	<-10	0.127	0.679	OSE-Like
SPDEF	6p21.31	0 (0.00%)	1 (4.00%)	<-10	0.127	0.679	OSE-Like
SPECC1	17p11.2	0 (0.00%)	1 (4.00%)	<-10	0.127	0.679	OSE-Like
SPICE1	3q13.2	0 (0.00%)	1 (4.00%)	<-10	0.127	0.679	OSE-Like
SPN	16p11.2	0 (0.00%)	1 (4.00%)	<-10	0.127	0.679	OSE-Like
SPNS3	17p13.2	0 (0.00%)	1 (4.00%)	<-10	0.127	0.679	OSE-Like
SPOCK3	4q32.3	0 (0.00%)	1 (4.00%)	<-10	0.127	0.679	OSE-Like
SPRYD4	12q13.3	0 (0.00%)	1 (4.00%)	<-10	0.127	0.679	OSE-Like
SRPK2	7q22.3	0 (0.00%)	1 (4.00%)	<-10	0.127	0.679	OSE-Like
SRRM1	1p36.11	0 (0.00%)	1 (4.00%)	<-10	0.127	0.679	OSE-Like
SSUH2	3p25.3	0 (0.00%)	1 (4.00%)	<-10	0.127	0.679	OSE-Like
STARD13	13q13.1-q13.2	0 (0.00%)	1 (4.00%)	<-10	0.127	0.679	OSE-Like
STARD4	5q22.1	0 (0.00%)	1 (4.00%)	<-10	0.127	0.679	OSE-Like
STAT3	17q21.2	0 (0.00%)	1 (4.00%)	<-10	0.127	0.679	OSE-Like
STAT5A	17q21.2	0 (0.00%)	1 (4.00%)	<-10	0.127	0.679	OSE-Like
STC1	8p21.2	0 (0.00%)	1 (4.00%)	<-10	0.127	0.679	OSE-Like
STIP1	11q13.1	0 (0.00%)	1 (4.00%)	<-10	0.127	0.679	OSE-Like
STOX2	4q35.1	0 (0.00%)	1 (4.00%)	<-10	0.127	0.679	OSE-Like
STXBP3	1p13.3	0 (0.00%)	1 (4.00%)	<-10	0.127	0.679	OSE-Like
SULT1E1	4q13.3	0 (0.00%)	1 (4.00%)	<-10	0.127	0.679	OSE-Like
SUPT5H	19q13.2	0 (0.00%)	1 (4.00%)	<-10	0.127	0.679	OSE-Like
SURF1	9q34.2	0 (0.00%)	1 (4.00%)	<-10	0.127	0.679	OSE-Like
SUSD2	22q11.23	0 (0.00%)	1 (4.00%)	<-10	0.127	0.679	OSE-Like
SUSD3	9q22.31	0 (0.00%)	1 (4.00%)	<-10	0.127	0.679	OSE-Like
SV2A	1q21.2	0 (0.00%)	1 (4.00%)	<-10	0.127	0.679	OSE-Like
SYCP2	20q13.33	0 (0.00%)	1 (4.00%)	<-10	0.127	0.679	OSE-Like
SYNM	15q26.3	0 (0.00%)	1 (4.00%)	<-10	0.127	0.679	OSE-Like
SYT14	1q32.2	0 (0.00%)	1 (4.00%)	<-10	0.127	0.679	OSE-Like
TAC3	12q13.3	0 (0.00%)	1 (4.00%)	<-10	0.127	0.679	OSE-Like
TAF1	Xq13.1	0 (0.00%)	1 (4.00%)	<-10	0.127	0.679	OSE-Like
TAF15	17q12	0 (0.00%)	1 (4.00%)	<-10	0.127	0.679	OSE-Like
TAF6	7q22.1	0 (0.00%)	1 (4.00%)	<-10	0.127	0.679	OSE-Like
TAS1R1	1p36.31	0 (0.00%)	1 (4.00%)	<-10	0.127	0.679	OSE-Like
TAS2R46	12p13.2	0 (0.00%)	1 (4.00%)	<-10	0.127	0.679	OSE-Like
TAT	16q22.2	0 (0.00%)	1 (4.00%)	<-10	0.127	0.679	OSE-Like
TBC1D10C	11q13.2	0 (0.00%)	1 (4.00%)	<-10	0.127	0.679	OSE-Like
TBC1D2	9q22.33	0 (0.00%)	1 (4.00%)	<-10	0.127	0.679	OSE-Like
TBC1D5	3p24.3	0 (0.00%)	1 (4.00%)	<-10	0.127	0.679	OSE-Like
TBCK	4q24	0 (0.00%)	1 (4.00%)	<-10	0.127	0.679	OSE-Like
TBX22	Xq21.1	0 (0.00%)	1 (4.00%)	<-10	0.127	0.679	OSE-Like
TBX4	17q23.2	0 (0.00%)	1 (4.00%)	<-10	0.127	0.679	OSE-Like
TCERG1	5q32	0 (0.00%)	1 (4.00%)	<-10	0.127	0.679	OSE-Like
TCF21	6q23.2	0 (0.00%)	1 (4.00%)	<-10	0.127	0.679	OSE-Like
TCHHL1	1q21.3	0 (0.00%)	1 (4.00%)	<-10	0.127	0.679	OSE-Like
TCIRG1	11q13.2	0 (0.00%)	1 (4.00%)	<-10	0.127	0.679	OSE-Like
TECTB	10q25.2	0 (0.00%)	1 (4.00%)	<-10	0.127	0.679	OSE-Like
TENT4A	5p15.31	0 (0.00%)	1 (4.00%)	<-10	0.127	0.679	OSE-Like
TET2	4q24	0 (0.00%)	1 (4.00%)	<-10	0.127	0.679	OSE-Like
TET3	2p13.1	0 (0.00%)	1 (4.00%)	<-10	0.127	0.679	OSE-Like
TEX44	2q37.1	0 (0.00%)	1 (4.00%)	<-10	0.127	0.679	OSE-Like
TEX55	3q13.32	0 (0.00%)	1 (4.00%)	<-10	0.127	0.679	OSE-Like
TGFBR2	3p24.1	0 (0.00%)	1 (4.00%)	<-10	0.127	0.679	OSE-Like
TGM2	20q11.23	0 (0.00%)	1 (4.00%)	<-10	0.127	0.679	OSE-Like
TIAL1	10q26.11	0 (0.00%)	1 (4.00%)	<-10	0.127	0.679	OSE-Like
TIMD4	5q33.3	0 (0.00%)	1 (4.00%)	<-10	0.127	0.679	OSE-Like
TJP3	19p13.3	0 (0.00%)	1 (4.00%)	<-10	0.127	0.679	OSE-Like
TLE4	9q21.31	0 (0.00%)	1 (4.00%)	<-10	0.127	0.679	OSE-Like
TLL1	4q32.3	0 (0.00%)	1 (4.00%)	<-10	0.127	0.679	OSE-Like
TLR6	4p14	0 (0.00%)	1 (4.00%)	<-10	0.127	0.679	OSE-Like
TM9SF2	13q32.3	0 (0.00%)	1 (4.00%)	<-10	0.127	0.679	OSE-Like
TMCO2	1p34.2	0 (0.00%)	1 (4.00%)	<-10	0.127	0.679	OSE-Like
TMEM139	7q34	0 (0.00%)	1 (4.00%)	<-10	0.127	0.679	OSE-Like
TMEM150C	4q21.22	0 (0.00%)	1 (4.00%)	<-10	0.127	0.679	OSE-Like
TMEM177	2q14.2	0 (0.00%)	1 (4.00%)	<-10	0.127	0.679	OSE-Like
TMEM181	6q25.3	0 (0.00%)	1 (4.00%)	<-10	0.127	0.679	OSE-Like
TMEM200B	1p35.3	0 (0.00%)	1 (4.00%)	<-10	0.127	0.679	OSE-Like
TMEM211	22q11.23	0 (0.00%)	1 (4.00%)	<-10	0.127	0.679	OSE-Like
TMEM255B	13q34	0 (0.00%)	1 (4.00%)	<-10	0.127	0.679	OSE-Like
TMEM44	3q29	0 (0.00%)	1 (4.00%)	<-10	0.127	0.679	OSE-Like
TMEM70	8q21.11	0 (0.00%)	1 (4.00%)	<-10	0.127	0.679	OSE-Like
TMEM86A	11p15.1	0 (0.00%)	1 (4.00%)	<-10	0.127	0.679	OSE-Like
TMEM87B	2q13	0 (0.00%)	1 (4.00%)	<-10	0.127	0.679	OSE-Like
TMF1	3p14.1	0 (0.00%)	1 (4.00%)	<-10	0.127	0.679	OSE-Like
TNC	9q33.1	0 (0.00%)	1 (4.00%)	<-10	0.127	0.679	OSE-Like
TNFRSF10A	8p21.3	0 (0.00%)	1 (4.00%)	<-10	0.127	0.679	OSE-Like
TNFRSF10D	8p21.3	0 (0.00%)	1 (4.00%)	<-10	0.127	0.679	OSE-Like
TNFRSF1A	12p13.31	0 (0.00%)	1 (4.00%)	<-10	0.127	0.679	OSE-Like
TNFRSF9	1p36.23	0 (0.00%)	1 (4.00%)	<-10	0.127	0.679	OSE-Like
TNFSF9	19p13.3	0 (0.00%)	1 (4.00%)	<-10	0.127	0.679	OSE-Like
TNKS	8p23.1	0 (0.00%)	1 (4.00%)	<-10	0.127	0.679	OSE-Like
TNR	1q25.1	0 (0.00%)	1 (4.00%)	<-10	0.127	0.679	OSE-Like
TPM2	9p13.3	0 (0.00%)	1 (4.00%)	<-10	0.127	0.679	OSE-Like
TRA2B	3q27.2	0 (0.00%)	1 (4.00%)	<-10	0.127	0.679	OSE-Like
TRAF6	11p12	0 (0.00%)	1 (4.00%)	<-10	0.127	0.679	OSE-Like
TRAIP	3p21.31	0 (0.00%)	1 (4.00%)	<-10	0.127	0.679	OSE-Like
TRDN	6q22.31	0 (0.00%)	1 (4.00%)	<-10	0.127	0.679	OSE-Like
TRIM37	17q22	0 (0.00%)	1 (4.00%)	<-10	0.127	0.679	OSE-Like
TRIM5	11p15.4	0 (0.00%)	1 (4.00%)	<-10	0.127	0.679	OSE-Like
TRIM50	7q11.23	0 (0.00%)	1 (4.00%)	<-10	0.127	0.679	OSE-Like
TRIM65	17q25.1	0 (0.00%)	1 (4.00%)	<-10	0.127	0.679	OSE-Like
TRIT1	1p34.2	0 (0.00%)	1 (4.00%)	<-10	0.127	0.679	OSE-Like
TRMT1	19p13.13	0 (0.00%)	1 (4.00%)	<-10	0.127	0.679	OSE-Like
TRMT10A	4q23	0 (0.00%)	1 (4.00%)	<-10	0.127	0.679	OSE-Like
TSPAN31	12q14.1	0 (0.00%)	1 (4.00%)	<-10	0.127	0.679	OSE-Like
TSPYL1	6q22.1	0 (0.00%)	1 (4.00%)	<-10	0.127	0.679	OSE-Like
TTBK1	6p21.1	0 (0.00%)	1 (4.00%)	<-10	0.127	0.679	OSE-Like
TTBK2	15q15.2	0 (0.00%)	1 (4.00%)	<-10	0.127	0.679	OSE-Like
TTC21A	3p22.2	0 (0.00%)	1 (4.00%)	<-10	0.127	0.679	OSE-Like
TUBA3C	13q12.11	0 (0.00%)	1 (4.00%)	<-10	0.127	0.679	OSE-Like
TUBB4A	19p13.3	0 (0.00%)	1 (4.00%)	<-10	0.127	0.679	OSE-Like
TUBGCP2	10q26.3	0 (0.00%)	1 (4.00%)	<-10	0.127	0.679	OSE-Like
TUSC3	8p22	0 (0.00%)	1 (4.00%)	<-10	0.127	0.679	OSE-Like
TXNDC15	5q31.1	0 (0.00%)	1 (4.00%)	<-10	0.127	0.679	OSE-Like
TXNDC5	6p24.3	0 (0.00%)	1 (4.00%)	<-10	0.127	0.679	OSE-Like
TYR	11q14.3	0 (0.00%)	1 (4.00%)	<-10	0.127	0.679	OSE-Like
UBASH3A	21q22.3	0 (0.00%)	1 (4.00%)	<-10	0.127	0.679	OSE-Like
UBE3C	7q36.3	0 (0.00%)	1 (4.00%)	<-10	0.127	0.679	OSE-Like
UBLCP1	5q33.3	0 (0.00%)	1 (4.00%)	<-10	0.127	0.679	OSE-Like
UBR3	2q31.1	0 (0.00%)	1 (4.00%)	<-10	0.127	0.679	OSE-Like
UGT1A5	2q37.1	0 (0.00%)	1 (4.00%)	<-10	0.127	0.679	OSE-Like
UGT2B7	4q13.2	0 (0.00%)	1 (4.00%)	<-10	0.127	0.679	OSE-Like
ULK2	17p11.2	0 (0.00%)	1 (4.00%)	<-10	0.127	0.679	OSE-Like
UMPS	3q21.2	0 (0.00%)	1 (4.00%)	<-10	0.127	0.679	OSE-Like
UPF1	19p13.11	0 (0.00%)	1 (4.00%)	<-10	0.127	0.679	OSE-Like
URGCP	7p13	0 (0.00%)	1 (4.00%)	<-10	0.127	0.679	OSE-Like
USH1C	11p15.1	0 (0.00%)	1 (4.00%)	<-10	0.127	0.679	OSE-Like
USP17L2	8p23.1	0 (0.00%)	1 (4.00%)	<-10	0.127	0.679	OSE-Like
USP18	22q11.21	0 (0.00%)	1 (4.00%)	<-10	0.127	0.679	OSE-Like
USP2	11q23.3	0 (0.00%)	1 (4.00%)	<-10	0.127	0.679	OSE-Like
USP20	9q34.11	0 (0.00%)	1 (4.00%)	<-10	0.127	0.679	OSE-Like
USP21	1q23.3	0 (0.00%)	1 (4.00%)	<-10	0.127	0.679	OSE-Like
USP26	Xq26.2	0 (0.00%)	1 (4.00%)	<-10	0.127	0.679	OSE-Like
USP34	2p15	0 (0.00%)	1 (4.00%)	<-10	0.127	0.679	OSE-Like
USP4	3p21.31	0 (0.00%)	1 (4.00%)	<-10	0.127	0.679	OSE-Like
UTP14C	13q14.3	0 (0.00%)	1 (4.00%)	<-10	0.127	0.679	OSE-Like
VPS13C	15q22.2	0 (0.00%)	1 (4.00%)	<-10	0.127	0.679	OSE-Like
WARS	14q32.2	0 (0.00%)	1 (4.00%)	<-10	0.127	0.679	OSE-Like
WASHC2A	10q11.23	0 (0.00%)	1 (4.00%)	<-10	0.127	0.679	OSE-Like
WDHD1	14q22.2-q22.3	0 (0.00%)	1 (4.00%)	<-10	0.127	0.679	OSE-Like
WDR55	5q31.3	0 (0.00%)	1 (4.00%)	<-10	0.127	0.679	OSE-Like
WDR6	3p21.31	0 (0.00%)	1 (4.00%)	<-10	0.127	0.679	OSE-Like
WDR7	18q21.31	0 (0.00%)	1 (4.00%)	<-10	0.127	0.679	OSE-Like
WDR75	2q32.2	0 (0.00%)	1 (4.00%)	<-10	0.127	0.679	OSE-Like
WNT2B	1p13.2	0 (0.00%)	1 (4.00%)	<-10	0.127	0.679	OSE-Like
XG	Xp22.33	0 (0.00%)	1 (4.00%)	<-10	0.127	0.679	OSE-Like
XRCC6	22q13.2	0 (0.00%)	1 (4.00%)	<-10	0.127	0.679	OSE-Like
YWHAG	7q11.23	0 (0.00%)	1 (4.00%)	<-10	0.127	0.679	OSE-Like
ZBTB33	Xq24	0 (0.00%)	1 (4.00%)	<-10	0.127	0.679	OSE-Like
ZBTB46	20q13.33	0 (0.00%)	1 (4.00%)	<-10	0.127	0.679	OSE-Like
ZC3H4	19q13.32	0 (0.00%)	1 (4.00%)	<-10	0.127	0.679	OSE-Like
ZCCHC14	16q24.2	0 (0.00%)	1 (4.00%)	<-10	0.127	0.679	OSE-Like
ZCCHC7	9p13.2	0 (0.00%)	1 (4.00%)	<-10	0.127	0.679	OSE-Like
ZDHHC12	9q34.11	0 (0.00%)	1 (4.00%)	<-10	0.127	0.679	OSE-Like
ZFP91	11q12.1	0 (0.00%)	1 (4.00%)	<-10	0.127	0.679	OSE-Like
ZFX	Xp22.11	0 (0.00%)	1 (4.00%)	<-10	0.127	0.679	OSE-Like
ZHX2	8q24.13	0 (0.00%)	1 (4.00%)	<-10	0.127	0.679	OSE-Like
ZNF135	19q13.43	0 (0.00%)	1 (4.00%)	<-10	0.127	0.679	OSE-Like
ZNF169	9q22.32	0 (0.00%)	1 (4.00%)	<-10	0.127	0.679	OSE-Like
ZNF177	19p13.2	0 (0.00%)	1 (4.00%)	<-10	0.127	0.679	OSE-Like
ZNF217	20q13.2	0 (0.00%)	1 (4.00%)	<-10	0.127	0.679	OSE-Like
ZNF227	19q13.31	0 (0.00%)	1 (4.00%)	<-10	0.127	0.679	OSE-Like
ZNF250	8q24.3	0 (0.00%)	1 (4.00%)	<-10	0.127	0.679	OSE-Like
ZNF287	17p11.2	0 (0.00%)	1 (4.00%)	<-10	0.127	0.679	OSE-Like
ZNF292	6q14.3	0 (0.00%)	1 (4.00%)	<-10	0.127	0.679	OSE-Like
ZNF383	19q13.12	0 (0.00%)	1 (4.00%)	<-10	0.127	0.679	OSE-Like
ZNF385A	12q13.13	0 (0.00%)	1 (4.00%)	<-10	0.127	0.679	OSE-Like
ZNF407	18q22.3	0 (0.00%)	1 (4.00%)	<-10	0.127	0.679	OSE-Like
ZNF429	19p12	0 (0.00%)	1 (4.00%)	<-10	0.127	0.679	OSE-Like
ZNF438	10p11.23	0 (0.00%)	1 (4.00%)	<-10	0.127	0.679	OSE-Like
ZNF441	19p13.2	0 (0.00%)	1 (4.00%)	<-10	0.127	0.679	OSE-Like
ZNF485	10q11.21	0 (0.00%)	1 (4.00%)	<-10	0.127	0.679	OSE-Like
ZNF560	19p13.2	0 (0.00%)	1 (4.00%)	<-10	0.127	0.679	OSE-Like
ZNF565	19q13.12	0 (0.00%)	1 (4.00%)	<-10	0.127	0.679	OSE-Like
ZNF567	19q13.12	0 (0.00%)	1 (4.00%)	<-10	0.127	0.679	OSE-Like
ZNF582	19q13.43	0 (0.00%)	1 (4.00%)	<-10	0.127	0.679	OSE-Like
ZNF597	16p13.3	0 (0.00%)	1 (4.00%)	<-10	0.127	0.679	OSE-Like
ZNF609	15q22.31	0 (0.00%)	1 (4.00%)	<-10	0.127	0.679	OSE-Like
ZNF649	19q13.41	0 (0.00%)	1 (4.00%)	<-10	0.127	0.679	OSE-Like
ZNF654	3p11.1	0 (0.00%)	1 (4.00%)	<-10	0.127	0.679	OSE-Like
ZNF70	22q11.23	0 (0.00%)	1 (4.00%)	<-10	0.127	0.679	OSE-Like
ZNF729	19p12	0 (0.00%)	1 (4.00%)	<-10	0.127	0.679	OSE-Like
ZNF74	22q11.21	0 (0.00%)	1 (4.00%)	<-10	0.127	0.679	OSE-Like
ZNF776	19q13.43	0 (0.00%)	1 (4.00%)	<-10	0.127	0.679	OSE-Like
ZNF80	3q13.31	0 (0.00%)	1 (4.00%)	<-10	0.127	0.679	OSE-Like
ZNF831	20q13.32	0 (0.00%)	1 (4.00%)	<-10	0.127	0.679	OSE-Like
ZNF91	19p12	0 (0.00%)	1 (4.00%)	<-10	0.127	0.679	OSE-Like
ZNRF3	22q12.1	0 (0.00%)	1 (4.00%)	<-10	0.127	0.679	OSE-Like
ZRANB1	10q26.13	0 (0.00%)	1 (4.00%)	<-10	0.127	0.679	OSE-Like
ZSCAN4	19q13.43	0 (0.00%)	1 (4.00%)	<-10	0.127	0.679	OSE-Like
ZWILCH	15q22.31	0 (0.00%)	1 (4.00%)	<-10	0.127	0.679	OSE-Like
ZXDB	Xp11.21	0 (0.00%)	1 (4.00%)	<-10	0.127	0.679	OSE-Like
CHD4	12p13.31	2 (1.75%)	2 (8.00%)	-2.19	0.148	0.77	OSE-Like
EPS8L3	1p13.3	2 (1.75%)	2 (8.00%)	-2.19	0.148	0.77	OSE-Like
INSR	19p13.2	2 (1.75%)	2 (8.00%)	-2.19	0.148	0.77	OSE-Like
PXN	12q24.23	2 (1.75%)	2 (8.00%)	-2.19	0.148	0.77	OSE-Like
CSMD3	8q23.3	5 (4.39%)	3 (12.00%)	-1.45	0.155	0.77	OSE-Like
TP53	17p13.1	101 (88.60%)	20 (80.00%)	0.15	0.198	0.77	FI-Like
APOB	2p24.1	3 (2.63%)	2 (8.00%)	-1.60	0.22	0.77	OSE-Like
MYH1	17p13.1	3 (2.63%)	2 (8.00%)	-1.60	0.22	0.77	OSE-Like
NF1	17q11.2	3 (2.63%)	2 (8.00%)	-1.60	0.22	0.77	OSE-Like
PRKDC	8q11.21	3 (2.63%)	2 (8.00%)	-1.60	0.22	0.77	OSE-Like
TTN	2q31.2	14 (12.28%)	5 (20.00%)	-0.70	0.235	0.77	OSE-Like
FAT3	11q14.3	7 (6.14%)	3 (12.00%)	-0.97	0.258	0.77	OSE-Like
PIKFYVE	2q34	5 (4.39%)	0 (0.00%)	>10	0.266	0.77	FI-Like
HYDIN	16q22.2	4 (3.51%)	2 (8.00%)	-1.19	0.294	0.77	OSE-Like
PTPRZ1	7q31.32	4 (3.51%)	2 (8.00%)	-1.19	0.294	0.77	OSE-Like
TG	8q24.22	4 (3.51%)	2 (8.00%)	-1.19	0.294	0.77	OSE-Like
ABCA3	16p13.3	1 (0.88%)	1 (4.00%)	-2.19	0.328	0.77	OSE-Like
ABCA4	1p22.1	1 (0.88%)	1 (4.00%)	-2.19	0.328	0.77	OSE-Like
ACAD10	12q24.12	1 (0.88%)	1 (4.00%)	-2.19	0.328	0.77	OSE-Like
ACADSB	10q26.13	1 (0.88%)	1 (4.00%)	-2.19	0.328	0.77	OSE-Like
ACE	17q23.3	1 (0.88%)	1 (4.00%)	-2.19	0.328	0.77	OSE-Like
ADAMTS20	12q12	1 (0.88%)	1 (4.00%)	-2.19	0.328	0.77	OSE-Like
ADAR	1q21.3	1 (0.88%)	1 (4.00%)	-2.19	0.328	0.77	OSE-Like
AHCTF1	1q44	1 (0.88%)	1 (4.00%)	-2.19	0.328	0.77	OSE-Like
AHCYL2	7q32.1	1 (0.88%)	1 (4.00%)	-2.19	0.328	0.77	OSE-Like
ANKRD44	2q33.1	1 (0.88%)	1 (4.00%)	-2.19	0.328	0.77	OSE-Like
AP2B1	17q12	1 (0.88%)	1 (4.00%)	-2.19	0.328	0.77	OSE-Like
APC	5q22.2	1 (0.88%)	1 (4.00%)	-2.19	0.328	0.77	OSE-Like
ARHGAP20	11q22.3-q23.1	1 (0.88%)	1 (4.00%)	-2.19	0.328	0.77	OSE-Like
ARHGAP31	3q13.32-q13.33	1 (0.88%)	1 (4.00%)	-2.19	0.328	0.77	OSE-Like
ARHGAP35	19q13.32	1 (0.88%)	1 (4.00%)	-2.19	0.328	0.77	OSE-Like
ARHGEF40	14q11.2	1 (0.88%)	1 (4.00%)	-2.19	0.328	0.77	OSE-Like
ASB12	Xq11.2	1 (0.88%)	1 (4.00%)	-2.19	0.328	0.77	OSE-Like
ASIC2	17q11.2-q12	1 (0.88%)	1 (4.00%)	-2.19	0.328	0.77	OSE-Like
ASXL3	18q12.1	1 (0.88%)	1 (4.00%)	-2.19	0.328	0.77	OSE-Like
ATG9B	7q36.1	1 (0.88%)	1 (4.00%)	-2.19	0.328	0.77	OSE-Like
ATP13A5	3q29	1 (0.88%)	1 (4.00%)	-2.19	0.328	0.77	OSE-Like
ATP8B3	19p13.3	1 (0.88%)	1 (4.00%)	-2.19	0.328	0.77	OSE-Like
ATP9B	18q23	1 (0.88%)	1 (4.00%)	-2.19	0.328	0.77	OSE-Like
ATRNL1	10q25.3	1 (0.88%)	1 (4.00%)	-2.19	0.328	0.77	OSE-Like
ATXN7L2	1p13.3	1 (0.88%)	1 (4.00%)	-2.19	0.328	0.77	OSE-Like
AUTS2	7q11.22	1 (0.88%)	1 (4.00%)	-2.19	0.328	0.77	OSE-Like
BBX	3q13.12	1 (0.88%)	1 (4.00%)	-2.19	0.328	0.77	OSE-Like
BCAS3	17q23.2	1 (0.88%)	1 (4.00%)	-2.19	0.328	0.77	OSE-Like
BICC1	10q21.1	1 (0.88%)	1 (4.00%)	-2.19	0.328	0.77	OSE-Like
BIRC6	2p22.3	1 (0.88%)	1 (4.00%)	-2.19	0.328	0.77	OSE-Like
BOC	3q13.2	1 (0.88%)	1 (4.00%)	-2.19	0.328	0.77	OSE-Like
BRWD3	Xq21.1	1 (0.88%)	1 (4.00%)	-2.19	0.328	0.77	OSE-Like
BTRC	10q24.32	1 (0.88%)	1 (4.00%)	-2.19	0.328	0.77	OSE-Like
C10ORF71	10q11.23	1 (0.88%)	1 (4.00%)	-2.19	0.328	0.77	OSE-Like
C12ORF40	12q12	1 (0.88%)	1 (4.00%)	-2.19	0.328	0.77	OSE-Like
C19ORF57	19p13.12	1 (0.88%)	1 (4.00%)	-2.19	0.328	0.77	OSE-Like
C3ORF22	3q21.3	1 (0.88%)	1 (4.00%)	-2.19	0.328	0.77	OSE-Like
CACNA1E	1q25.3	1 (0.88%)	1 (4.00%)	-2.19	0.328	0.77	OSE-Like
CACNA2D1	7q21.11	1 (0.88%)	1 (4.00%)	-2.19	0.328	0.77	OSE-Like
CADM3	1q23.2	1 (0.88%)	1 (4.00%)	-2.19	0.328	0.77	OSE-Like
CARS	11p15.4	1 (0.88%)	1 (4.00%)	-2.19	0.328	0.77	OSE-Like
CASD1	7q21.3	1 (0.88%)	1 (4.00%)	-2.19	0.328	0.77	OSE-Like
CASP5	11q22.3	1 (0.88%)	1 (4.00%)	-2.19	0.328	0.77	OSE-Like
CATSPER1	11q13.1	1 (0.88%)	1 (4.00%)	-2.19	0.328	0.77	OSE-Like
CCDC60	12q24.23	1 (0.88%)	1 (4.00%)	-2.19	0.328	0.77	OSE-Like
CCDC87	11q13.2	1 (0.88%)	1 (4.00%)	-2.19	0.328	0.77	OSE-Like
CCDC88C	14q32.11-q32.12	1 (0.88%)	1 (4.00%)	-2.19	0.328	0.77	OSE-Like
CCNA1	13q13.3	1 (0.88%)	1 (4.00%)	-2.19	0.328	0.77	OSE-Like
CCT3	1q22	1 (0.88%)	1 (4.00%)	-2.19	0.328	0.77	OSE-Like
CD86	3q13.33	1 (0.88%)	1 (4.00%)	-2.19	0.328	0.77	OSE-Like
CDC27	17q21.32	1 (0.88%)	1 (4.00%)	-2.19	0.328	0.77	OSE-Like
CDKAL1	6p22.3	1 (0.88%)	1 (4.00%)	-2.19	0.328	0.77	OSE-Like
CEP250	20q11.22	1 (0.88%)	1 (4.00%)	-2.19	0.328	0.77	OSE-Like
CFTR	7q31.2	1 (0.88%)	1 (4.00%)	-2.19	0.328	0.77	OSE-Like
CHD8	14q11.2	1 (0.88%)	1 (4.00%)	-2.19	0.328	0.77	OSE-Like
CHRNA2	8p21.2	1 (0.88%)	1 (4.00%)	-2.19	0.328	0.77	OSE-Like
CLDN18	3q22.3	1 (0.88%)	1 (4.00%)	-2.19	0.328	0.77	OSE-Like
CMYA5	5q14.1	1 (0.88%)	1 (4.00%)	-2.19	0.328	0.77	OSE-Like
CNGA1	4p12	1 (0.88%)	1 (4.00%)	-2.19	0.328	0.77	OSE-Like
CNTNAP1	17q21.2	1 (0.88%)	1 (4.00%)	-2.19	0.328	0.77	OSE-Like
CNTRL	9q33.2	1 (0.88%)	1 (4.00%)	-2.19	0.328	0.77	OSE-Like
COL24A1	1p22.3	1 (0.88%)	1 (4.00%)	-2.19	0.328	0.77	OSE-Like
COL5A3	19p13.2	1 (0.88%)	1 (4.00%)	-2.19	0.328	0.77	OSE-Like
COL9A1	6q13	1 (0.88%)	1 (4.00%)	-2.19	0.328	0.77	OSE-Like
COLEC10	8q24.12	1 (0.88%)	1 (4.00%)	-2.19	0.328	0.77	OSE-Like
CORO2B	15q23	1 (0.88%)	1 (4.00%)	-2.19	0.328	0.77	OSE-Like
CPA5	7q32.2	1 (0.88%)	1 (4.00%)	-2.19	0.328	0.77	OSE-Like
CROT	7q21.12	1 (0.88%)	1 (4.00%)	-2.19	0.328	0.77	OSE-Like
CRY1	12q23.3	1 (0.88%)	1 (4.00%)	-2.19	0.328	0.77	OSE-Like
CSF2RB	22q12.3	1 (0.88%)	1 (4.00%)	-2.19	0.328	0.77	OSE-Like
CUL7	6p21.1	1 (0.88%)	1 (4.00%)	-2.19	0.328	0.77	OSE-Like
CUL9	6p21.1	1 (0.88%)	1 (4.00%)	-2.19	0.328	0.77	OSE-Like
DCSTAMP	8q22.3	1 (0.88%)	1 (4.00%)	-2.19	0.328	0.77	OSE-Like
DCT	13q32.1	1 (0.88%)	1 (4.00%)	-2.19	0.328	0.77	OSE-Like
DDX39B	6p21.33	1 (0.88%)	1 (4.00%)	-2.19	0.328	0.77	OSE-Like
DHX16	6p21.33	1 (0.88%)	1 (4.00%)	-2.19	0.328	0.77	OSE-Like
DHX30	3p21.31	1 (0.88%)	1 (4.00%)	-2.19	0.328	0.77	OSE-Like
DIAPH2	Xq21.33	1 (0.88%)	1 (4.00%)	-2.19	0.328	0.77	OSE-Like
DISP3	1p36.22	1 (0.88%)	1 (4.00%)	-2.19	0.328	0.77	OSE-Like
DMKN	19q13.12	1 (0.88%)	1 (4.00%)	-2.19	0.328	0.77	OSE-Like
DNAH1	3p21.1	1 (0.88%)	1 (4.00%)	-2.19	0.328	0.77	OSE-Like
DNAH11	7p15.3	1 (0.88%)	1 (4.00%)	-2.19	0.328	0.77	OSE-Like
DNAH7	2q32.3	1 (0.88%)	1 (4.00%)	-2.19	0.328	0.77	OSE-Like
DNMT1	19p13.2	1 (0.88%)	1 (4.00%)	-2.19	0.328	0.77	OSE-Like
DOCK2	5q35.1	1 (0.88%)	1 (4.00%)	-2.19	0.328	0.77	OSE-Like
DOCK3	3p21.2	1 (0.88%)	1 (4.00%)	-2.19	0.328	0.77	OSE-Like
DOCK6	19p13.2	1 (0.88%)	1 (4.00%)	-2.19	0.328	0.77	OSE-Like
DSCAML1	11q23.3	1 (0.88%)	1 (4.00%)	-2.19	0.328	0.77	OSE-Like
DSG1	18q12.1	1 (0.88%)	1 (4.00%)	-2.19	0.328	0.77	OSE-Like
EDC4	16q22.1	1 (0.88%)	1 (4.00%)	-2.19	0.328	0.77	OSE-Like
EFCAB12	3q21.3	1 (0.88%)	1 (4.00%)	-2.19	0.328	0.77	OSE-Like
EGLN2	19q13.2	1 (0.88%)	1 (4.00%)	-2.19	0.328	0.77	OSE-Like
EIF3L	22q13.1	1 (0.88%)	1 (4.00%)	-2.19	0.328	0.77	OSE-Like
ELMOD3	2p11.2	1 (0.88%)	1 (4.00%)	-2.19	0.328	0.77	OSE-Like
ELMSAN1	14q24.3	1 (0.88%)	1 (4.00%)	-2.19	0.328	0.77	OSE-Like
ENTPD1	10q24.1	1 (0.88%)	1 (4.00%)	-2.19	0.328	0.77	OSE-Like
EOMES	3p24.1	1 (0.88%)	1 (4.00%)	-2.19	0.328	0.77	OSE-Like
EPB41L3	18p11.31	1 (0.88%)	1 (4.00%)	-2.19	0.328	0.77	OSE-Like
ERBIN	5q12.3	1 (0.88%)	1 (4.00%)	-2.19	0.328	0.77	OSE-Like
EXOC2	6p25.3	1 (0.88%)	1 (4.00%)	-2.19	0.328	0.77	OSE-Like
EXOC4	7q33	1 (0.88%)	1 (4.00%)	-2.19	0.328	0.77	OSE-Like
FAM111A	11q12.1	1 (0.88%)	1 (4.00%)	-2.19	0.328	0.77	OSE-Like
FAM86B2	8p23.1	1 (0.88%)	1 (4.00%)	-2.19	0.328	0.77	OSE-Like
FBLN5	14q32.12	1 (0.88%)	1 (4.00%)	-2.19	0.328	0.77	OSE-Like
FBN2	5q23.3	1 (0.88%)	1 (4.00%)	-2.19	0.328	0.77	OSE-Like
FIGNL1	7p12.2	1 (0.88%)	1 (4.00%)	-2.19	0.328	0.77	OSE-Like
FLNB	3p14.3	1 (0.88%)	1 (4.00%)	-2.19	0.328	0.77	OSE-Like
FOXJ2	12p13.31	1 (0.88%)	1 (4.00%)	-2.19	0.328	0.77	OSE-Like
FREM1	9p22.3	1 (0.88%)	1 (4.00%)	-2.19	0.328	0.77	OSE-Like
FREM2	13q13.3	1 (0.88%)	1 (4.00%)	-2.19	0.328	0.77	OSE-Like
GABBR2	9q22.33	1 (0.88%)	1 (4.00%)	-2.19	0.328	0.77	OSE-Like
GNPAT	1q42.2	1 (0.88%)	1 (4.00%)	-2.19	0.328	0.77	OSE-Like
GORASP1	3p22.2	1 (0.88%)	1 (4.00%)	-2.19	0.328	0.77	OSE-Like
GPR162	12p13.31	1 (0.88%)	1 (4.00%)	-2.19	0.328	0.77	OSE-Like
GPR50	Xq28	1 (0.88%)	1 (4.00%)	-2.19	0.328	0.77	OSE-Like
GRM7	3p26.1	1 (0.88%)	1 (4.00%)	-2.19	0.328	0.77	OSE-Like
GTPBP1	22q13.1	1 (0.88%)	1 (4.00%)	-2.19	0.328	0.77	OSE-Like
HCN4	15q24.1	1 (0.88%)	1 (4.00%)	-2.19	0.328	0.77	OSE-Like
HOXA1	7p15.2	1 (0.88%)	1 (4.00%)	-2.19	0.328	0.77	OSE-Like
IL21R	16p12.1	1 (0.88%)	1 (4.00%)	-2.19	0.328	0.77	OSE-Like
ILKAP	2q37.3	1 (0.88%)	1 (4.00%)	-2.19	0.328	0.77	OSE-Like
INSC	11p15.2	1 (0.88%)	1 (4.00%)	-2.19	0.328	0.77	OSE-Like
ITGA3	17q21.33	1 (0.88%)	1 (4.00%)	-2.19	0.328	0.77	OSE-Like
ITK	5q33.3	1 (0.88%)	1 (4.00%)	-2.19	0.328	0.77	OSE-Like
KBTBD7	13q14.11	1 (0.88%)	1 (4.00%)	-2.19	0.328	0.77	OSE-Like
KCNA4	11p14.1	1 (0.88%)	1 (4.00%)	-2.19	0.328	0.77	OSE-Like
KCNH7	2q24.2	1 (0.88%)	1 (4.00%)	-2.19	0.328	0.77	OSE-Like
KEL	7q34	1 (0.88%)	1 (4.00%)	-2.19	0.328	0.77	OSE-Like
KIF17	1p36.12	1 (0.88%)	1 (4.00%)	-2.19	0.328	0.77	OSE-Like
KIF21A	12q12	1 (0.88%)	1 (4.00%)	-2.19	0.328	0.77	OSE-Like
KIF3B	20q11.21	1 (0.88%)	1 (4.00%)	-2.19	0.328	0.77	OSE-Like
KMO	1q43	1 (0.88%)	1 (4.00%)	-2.19	0.328	0.77	OSE-Like
KRT4	12q13.13	1 (0.88%)	1 (4.00%)	-2.19	0.328	0.77	OSE-Like
L1CAM	Xq28	1 (0.88%)	1 (4.00%)	-2.19	0.328	0.77	OSE-Like
L3MBTL2	22q13.2	1 (0.88%)	1 (4.00%)	-2.19	0.328	0.77	OSE-Like
LIAS	4p14	1 (0.88%)	1 (4.00%)	-2.19	0.328	0.77	OSE-Like
LIG3	17q12	1 (0.88%)	1 (4.00%)	-2.19	0.328	0.77	OSE-Like
LNPEP	5q15	1 (0.88%)	1 (4.00%)	-2.19	0.328	0.77	OSE-Like
LRBA	4q31.3	1 (0.88%)	1 (4.00%)	-2.19	0.328	0.77	OSE-Like
MAGEA11	Xq28	1 (0.88%)	1 (4.00%)	-2.19	0.328	0.77	OSE-Like
MAN2A2	15q26.1	1 (0.88%)	1 (4.00%)	-2.19	0.328	0.77	OSE-Like
MAN2B2	4p16.1	1 (0.88%)	1 (4.00%)	-2.19	0.328	0.77	OSE-Like
MAP1A	15q15.3	1 (0.88%)	1 (4.00%)	-2.19	0.328	0.77	OSE-Like
MASP2	1p36.22	1 (0.88%)	1 (4.00%)	-2.19	0.328	0.77	OSE-Like
MED13	17q23.2	1 (0.88%)	1 (4.00%)	-2.19	0.328	0.77	OSE-Like
MEP1B	18q12.1	1 (0.88%)	1 (4.00%)	-2.19	0.328	0.77	OSE-Like
MGAT4C	12q21.31-q21.32	1 (0.88%)	1 (4.00%)	-2.19	0.328	0.77	OSE-Like
MINAR1	15q25.1	1 (0.88%)	1 (4.00%)	-2.19	0.328	0.77	OSE-Like
MMRN1	4q22.1	1 (0.88%)	1 (4.00%)	-2.19	0.328	0.77	OSE-Like
MPZ	1q23.3	1 (0.88%)	1 (4.00%)	-2.19	0.328	0.77	OSE-Like
MST1R	3p21.31	1 (0.88%)	1 (4.00%)	-2.19	0.328	0.77	OSE-Like
MTMR6	13q12.13	1 (0.88%)	1 (4.00%)	-2.19	0.328	0.77	OSE-Like
MVP	16p11.2	1 (0.88%)	1 (4.00%)	-2.19	0.328	0.77	OSE-Like
MX2	21q22.3	1 (0.88%)	1 (4.00%)	-2.19	0.328	0.77	OSE-Like
MYH9	22q12.3	1 (0.88%)	1 (4.00%)	-2.19	0.328	0.77	OSE-Like
MYL4	17q21.32	1 (0.88%)	1 (4.00%)	-2.19	0.328	0.77	OSE-Like
MYO10	5p15.1	1 (0.88%)	1 (4.00%)	-2.19	0.328	0.77	OSE-Like
MYO7B	2q14.3	1 (0.88%)	1 (4.00%)	-2.19	0.328	0.77	OSE-Like
NBEAL2	3p21.31	1 (0.88%)	1 (4.00%)	-2.19	0.328	0.77	OSE-Like
NCAN	19p13.11	1 (0.88%)	1 (4.00%)	-2.19	0.328	0.77	OSE-Like
NCKAP5	2q21.2	1 (0.88%)	1 (4.00%)	-2.19	0.328	0.77	OSE-Like
NEXN	1p31.1	1 (0.88%)	1 (4.00%)	-2.19	0.328	0.77	OSE-Like
NHS	Xp22.2-p22.13	1 (0.88%)	1 (4.00%)	-2.19	0.328	0.77	OSE-Like
NIPBL	5p13.2	1 (0.88%)	1 (4.00%)	-2.19	0.328	0.77	OSE-Like
NIT2	3q12.2	1 (0.88%)	1 (4.00%)	-2.19	0.328	0.77	OSE-Like
NLRP8	19q13.43	1 (0.88%)	1 (4.00%)	-2.19	0.328	0.77	OSE-Like
NOTCH1	9q34.3	1 (0.88%)	1 (4.00%)	-2.19	0.328	0.77	OSE-Like
NOTCH2	1p12	1 (0.88%)	1 (4.00%)	-2.19	0.328	0.77	OSE-Like
NPHS1	19q13.12	1 (0.88%)	1 (4.00%)	-2.19	0.328	0.77	OSE-Like
NPLOC4	17q25.3	1 (0.88%)	1 (4.00%)	-2.19	0.328	0.77	OSE-Like
NTRK1	1q23.1	1 (0.88%)	1 (4.00%)	-2.19	0.328	0.77	OSE-Like
NUMA1	11q13.4	1 (0.88%)	1 (4.00%)	-2.19	0.328	0.77	OSE-Like
OCA2	15q12-q13.1	1 (0.88%)	1 (4.00%)	-2.19	0.328	0.77	OSE-Like
ODF4	17p13.1	1 (0.88%)	1 (4.00%)	-2.19	0.328	0.77	OSE-Like
OMD	9q22.31	1 (0.88%)	1 (4.00%)	-2.19	0.328	0.77	OSE-Like
OR11G2	14q11.2	1 (0.88%)	1 (4.00%)	-2.19	0.328	0.77	OSE-Like
OR4S2	11q11	1 (0.88%)	1 (4.00%)	-2.19	0.328	0.77	OSE-Like
OR5R1	11q12.1	1 (0.88%)	1 (4.00%)	-2.19	0.328	0.77	OSE-Like
OR6B3	2q37.3	1 (0.88%)	1 (4.00%)	-2.19	0.328	0.77	OSE-Like
OXGR1	13q32.1	1 (0.88%)	1 (4.00%)	-2.19	0.328	0.77	OSE-Like
P2RY13	3q25.1	1 (0.88%)	1 (4.00%)	-2.19	0.328	0.77	OSE-Like
PAH	12q23.2	1 (0.88%)	1 (4.00%)	-2.19	0.328	0.77	OSE-Like
PAK3	Xq23	1 (0.88%)	1 (4.00%)	-2.19	0.328	0.77	OSE-Like
PAK6	15q15.1	1 (0.88%)	1 (4.00%)	-2.19	0.328	0.77	OSE-Like
PAPLN	14q24.2	1 (0.88%)	1 (4.00%)	-2.19	0.328	0.77	OSE-Like
PARP4	13q12.12	1 (0.88%)	1 (4.00%)	-2.19	0.328	0.77	OSE-Like
PCDHA3	5q31.3	1 (0.88%)	1 (4.00%)	-2.19	0.328	0.77	OSE-Like
PCDHA9	5q31.3	1 (0.88%)	1 (4.00%)	-2.19	0.328	0.77	OSE-Like
PCDHB16	5q31.3	1 (0.88%)	1 (4.00%)	-2.19	0.328	0.77	OSE-Like
PDE2A	11q13.4	1 (0.88%)	1 (4.00%)	-2.19	0.328	0.77	OSE-Like
PDE6B	4p16.3	1 (0.88%)	1 (4.00%)	-2.19	0.328	0.77	OSE-Like
PHACTR3	20q13.32-q13.33	1 (0.88%)	1 (4.00%)	-2.19	0.328	0.77	OSE-Like
PHF20L1	8q24.22	1 (0.88%)	1 (4.00%)	-2.19	0.328	0.77	OSE-Like
PIGG	4p16.3	1 (0.88%)	1 (4.00%)	-2.19	0.328	0.77	OSE-Like
PIGO	9p13.3	1 (0.88%)	1 (4.00%)	-2.19	0.328	0.77	OSE-Like
PKP4	2q24.1	1 (0.88%)	1 (4.00%)	-2.19	0.328	0.77	OSE-Like
PLAU	10q22.2	1 (0.88%)	1 (4.00%)	-2.19	0.328	0.77	OSE-Like
PLCB2	15q15.1	1 (0.88%)	1 (4.00%)	-2.19	0.328	0.77	OSE-Like
PLEKHG1	6q25.1	1 (0.88%)	1 (4.00%)	-2.19	0.328	0.77	OSE-Like
PLXDC2	10p12.31	1 (0.88%)	1 (4.00%)	-2.19	0.328	0.77	OSE-Like
PMPCB	7q22.1	1 (0.88%)	1 (4.00%)	-2.19	0.328	0.77	OSE-Like
POLM	7p13	1 (0.88%)	1 (4.00%)	-2.19	0.328	0.77	OSE-Like
POTEE	2q21.1	1 (0.88%)	1 (4.00%)	-2.19	0.328	0.77	OSE-Like
PPFIA1	11q13.3	1 (0.88%)	1 (4.00%)	-2.19	0.328	0.77	OSE-Like
PPL	16p13.3	1 (0.88%)	1 (4.00%)	-2.19	0.328	0.77	OSE-Like
PPP6R1	19q13.42	1 (0.88%)	1 (4.00%)	-2.19	0.328	0.77	OSE-Like
PRKD3	2p22.2	1 (0.88%)	1 (4.00%)	-2.19	0.328	0.77	OSE-Like
PSD	10q24.32	1 (0.88%)	1 (4.00%)	-2.19	0.328	0.77	OSE-Like
PTPN12	7q11.23	1 (0.88%)	1 (4.00%)	-2.19	0.328	0.77	OSE-Like
PTPRS	19p13.3	1 (0.88%)	1 (4.00%)	-2.19	0.328	0.77	OSE-Like
RAB11FIP1	8p11.23	1 (0.88%)	1 (4.00%)	-2.19	0.328	0.77	OSE-Like
RABGAP1L	1q25.1	1 (0.88%)	1 (4.00%)	-2.19	0.328	0.77	OSE-Like
RASAL1	12q24.13	1 (0.88%)	1 (4.00%)	-2.19	0.328	0.77	OSE-Like
RBL2	16q12.2	1 (0.88%)	1 (4.00%)	-2.19	0.328	0.77	OSE-Like
RBM12B	8q22.1	1 (0.88%)	1 (4.00%)	-2.19	0.328	0.77	OSE-Like
RDH8	19p13.2	1 (0.88%)	1 (4.00%)	-2.19	0.328	0.77	OSE-Like
RERE	1p36.23	1 (0.88%)	1 (4.00%)	-2.19	0.328	0.77	OSE-Like
RFC1	4p14	1 (0.88%)	1 (4.00%)	-2.19	0.328	0.77	OSE-Like
RGS7	1q43|1q23.1	1 (0.88%)	1 (4.00%)	-2.19	0.328	0.77	OSE-Like
RHBG	1q22	1 (0.88%)	1 (4.00%)	-2.19	0.328	0.77	OSE-Like
RNF19A	8q22.2	1 (0.88%)	1 (4.00%)	-2.19	0.328	0.77	OSE-Like
RNFT2	12q24.22	1 (0.88%)	1 (4.00%)	-2.19	0.328	0.77	OSE-Like
ROS1	6q22.1	1 (0.88%)	1 (4.00%)	-2.19	0.328	0.77	OSE-Like
RPRD2	1q21.2	1 (0.88%)	1 (4.00%)	-2.19	0.328	0.77	OSE-Like
RRN3	16p13.11	1 (0.88%)	1 (4.00%)	-2.19	0.328	0.77	OSE-Like
RTN2	19q13.32	1 (0.88%)	1 (4.00%)	-2.19	0.328	0.77	OSE-Like
SAGE1	Xq26.3	1 (0.88%)	1 (4.00%)	-2.19	0.328	0.77	OSE-Like
SASH3	Xq26.1	1 (0.88%)	1 (4.00%)	-2.19	0.328	0.77	OSE-Like
SEC14L3	22q12.2	1 (0.88%)	1 (4.00%)	-2.19	0.328	0.77	OSE-Like
SELP	1q24.2	1 (0.88%)	1 (4.00%)	-2.19	0.328	0.77	OSE-Like
SHLD2	10q23.2	1 (0.88%)	1 (4.00%)	-2.19	0.328	0.77	OSE-Like
SIN3A	15q24.2	1 (0.88%)	1 (4.00%)	-2.19	0.328	0.77	OSE-Like
SLC20A1	2q14.1	1 (0.88%)	1 (4.00%)	-2.19	0.328	0.77	OSE-Like
SLC26A3	7q22.3-q31.1	1 (0.88%)	1 (4.00%)	-2.19	0.328	0.77	OSE-Like
SLC36A4	11q21	1 (0.88%)	1 (4.00%)	-2.19	0.328	0.77	OSE-Like
SLC38A4	12q13.11	1 (0.88%)	1 (4.00%)	-2.19	0.328	0.77	OSE-Like
SLC5A6	2p23.3	1 (0.88%)	1 (4.00%)	-2.19	0.328	0.77	OSE-Like
SLCO2B1	11q13.4	1 (0.88%)	1 (4.00%)	-2.19	0.328	0.77	OSE-Like
SNPH	20p13	1 (0.88%)	1 (4.00%)	-2.19	0.328	0.77	OSE-Like
SNX19	11q24.3-q25	1 (0.88%)	1 (4.00%)	-2.19	0.328	0.77	OSE-Like
SORCS3	10q25.1	1 (0.88%)	1 (4.00%)	-2.19	0.328	0.77	OSE-Like
SP100	2q37.1	1 (0.88%)	1 (4.00%)	-2.19	0.328	0.77	OSE-Like
SP4	7p15.3	1 (0.88%)	1 (4.00%)	-2.19	0.328	0.77	OSE-Like
SRCAP	16p11.2	1 (0.88%)	1 (4.00%)	-2.19	0.328	0.77	OSE-Like
ST3GAL3	1p34.1	1 (0.88%)	1 (4.00%)	-2.19	0.328	0.77	OSE-Like
STYK1	12p13.2	1 (0.88%)	1 (4.00%)	-2.19	0.328	0.77	OSE-Like
TACC2	10q26.13	1 (0.88%)	1 (4.00%)	-2.19	0.328	0.77	OSE-Like
TACC3	4p16.3	1 (0.88%)	1 (4.00%)	-2.19	0.328	0.77	OSE-Like
TAF4	20q13.33	1 (0.88%)	1 (4.00%)	-2.19	0.328	0.77	OSE-Like
TAGAP	6q25.3	1 (0.88%)	1 (4.00%)	-2.19	0.328	0.77	OSE-Like
TAS2R1	5p15.31	1 (0.88%)	1 (4.00%)	-2.19	0.328	0.77	OSE-Like
TBC1D8	2q11.2	1 (0.88%)	1 (4.00%)	-2.19	0.328	0.77	OSE-Like
TCP11	6p21.31	1 (0.88%)	1 (4.00%)	-2.19	0.328	0.77	OSE-Like
TENM4	11q14.1	1 (0.88%)	1 (4.00%)	-2.19	0.328	0.77	OSE-Like
TEP1	14q11.2	1 (0.88%)	1 (4.00%)	-2.19	0.328	0.77	OSE-Like
THBS3	1q22	1 (0.88%)	1 (4.00%)	-2.19	0.328	0.77	OSE-Like
THRAP3	1p34.3	1 (0.88%)	1 (4.00%)	-2.19	0.328	0.77	OSE-Like
TKTL1	Xq28	1 (0.88%)	1 (4.00%)	-2.19	0.328	0.77	OSE-Like
TLR4	9q33.1	1 (0.88%)	1 (4.00%)	-2.19	0.328	0.77	OSE-Like
TMEM248	7q11.21	1 (0.88%)	1 (4.00%)	-2.19	0.328	0.77	OSE-Like
TMPRSS15	21q21.1	1 (0.88%)	1 (4.00%)	-2.19	0.328	0.77	OSE-Like
TNRC18	7p22.1	1 (0.88%)	1 (4.00%)	-2.19	0.328	0.77	OSE-Like
TNRC6A	16p12.1	1 (0.88%)	1 (4.00%)	-2.19	0.328	0.77	OSE-Like
TRIM58	1q44	1 (0.88%)	1 (4.00%)	-2.19	0.328	0.77	OSE-Like
TRO	Xp11.21	1 (0.88%)	1 (4.00%)	-2.19	0.328	0.77	OSE-Like
TRPC4	13q13.3	1 (0.88%)	1 (4.00%)	-2.19	0.328	0.77	OSE-Like
TRPC6	11q22.1	1 (0.88%)	1 (4.00%)	-2.19	0.328	0.77	OSE-Like
TRPV4	12q24.11	1 (0.88%)	1 (4.00%)	-2.19	0.328	0.77	OSE-Like
TSHR	14q31.1	1 (0.88%)	1 (4.00%)	-2.19	0.328	0.77	OSE-Like
TTLL4	2q35	1 (0.88%)	1 (4.00%)	-2.19	0.328	0.77	OSE-Like
UBC	12q24.31	1 (0.88%)	1 (4.00%)	-2.19	0.328	0.77	OSE-Like
ULK4	3p22.1	1 (0.88%)	1 (4.00%)	-2.19	0.328	0.77	OSE-Like
USF3	3q13.2	1 (0.88%)	1 (4.00%)	-2.19	0.328	0.77	OSE-Like
USP24	1p32.3	1 (0.88%)	1 (4.00%)	-2.19	0.328	0.77	OSE-Like
VNN1	6q23.2	1 (0.88%)	1 (4.00%)	-2.19	0.328	0.77	OSE-Like
VPS13B	8q22.2	1 (0.88%)	1 (4.00%)	-2.19	0.328	0.77	OSE-Like
VRTN	14q24.3	1 (0.88%)	1 (4.00%)	-2.19	0.328	0.77	OSE-Like
WDR4	21q22.3	1 (0.88%)	1 (4.00%)	-2.19	0.328	0.77	OSE-Like
WDR78	1p31.3	1 (0.88%)	1 (4.00%)	-2.19	0.328	0.77	OSE-Like
WNT7B	22q13.31	1 (0.88%)	1 (4.00%)	-2.19	0.328	0.77	OSE-Like
WRN	8p12	1 (0.88%)	1 (4.00%)	-2.19	0.328	0.77	OSE-Like
WWC3	Xp22.2	1 (0.88%)	1 (4.00%)	-2.19	0.328	0.77	OSE-Like
XPC	3p25.1	1 (0.88%)	1 (4.00%)	-2.19	0.328	0.77	OSE-Like
XYLT1	16p12.3	1 (0.88%)	1 (4.00%)	-2.19	0.328	0.77	OSE-Like
YBX1	1p34.2	1 (0.88%)	1 (4.00%)	-2.19	0.328	0.77	OSE-Like
ZFHX3	16q22.2-q22.3	1 (0.88%)	1 (4.00%)	-2.19	0.328	0.77	OSE-Like
ZMAT1	Xq22.1	1 (0.88%)	1 (4.00%)	-2.19	0.328	0.77	OSE-Like
ZMYM4	1p34.3	1 (0.88%)	1 (4.00%)	-2.19	0.328	0.77	OSE-Like
ZNF285	19q13.31	1 (0.88%)	1 (4.00%)	-2.19	0.328	0.77	OSE-Like
ZNF354B	5q35.3	1 (0.88%)	1 (4.00%)	-2.19	0.328	0.77	OSE-Like
ZNF415	19q13.42	1 (0.88%)	1 (4.00%)	-2.19	0.328	0.77	OSE-Like
ZNF491	19p13.2	1 (0.88%)	1 (4.00%)	-2.19	0.328	0.77	OSE-Like
ZNF521	18q11.2	1 (0.88%)	1 (4.00%)	-2.19	0.328	0.77	OSE-Like
ZSWIM8	10q22.2	1 (0.88%)	1 (4.00%)	-2.19	0.328	0.77	OSE-Like
ZXDA	Xp11.21	1 (0.88%)	1 (4.00%)	-2.19	0.328	0.77	OSE-Like
ABCA13	7p12.3	4 (3.51%)	0 (0.00%)	>10	0.348	0.77	FI-Like
ARHGAP21	10p12.1|10p12.3	4 (3.51%)	0 (0.00%)	>10	0.348	0.77	FI-Like
CACNA1C	12p13.33	4 (3.51%)	0 (0.00%)	>10	0.348	0.77	FI-Like
CCDC39	3q26.33	4 (3.51%)	0 (0.00%)	>10	0.348	0.77	FI-Like
COL22A1	8q24.23-q24.3	4 (3.51%)	0 (0.00%)	>10	0.348	0.77	FI-Like
CPAMD8	19p13.11	4 (3.51%)	0 (0.00%)	>10	0.348	0.77	FI-Like
CREBBP	16p13.3	4 (3.51%)	0 (0.00%)	>10	0.348	0.77	FI-Like
FAT1	4q35.2	4 (3.51%)	0 (0.00%)	>10	0.348	0.77	FI-Like
GLRA3	4q34.1	4 (3.51%)	0 (0.00%)	>10	0.348	0.77	FI-Like
MGA	15q15.1	4 (3.51%)	0 (0.00%)	>10	0.348	0.77	FI-Like
MYH4	17p13.1	4 (3.51%)	0 (0.00%)	>10	0.348	0.77	FI-Like
NALCN	13q32.3-q33.1	4 (3.51%)	0 (0.00%)	>10	0.348	0.77	FI-Like
NBEA	13q13.3	4 (3.51%)	0 (0.00%)	>10	0.348	0.77	FI-Like
PDE4DIP	1q21.2	4 (3.51%)	0 (0.00%)	>10	0.348	0.77	FI-Like
PIK3R4	3q22.1	4 (3.51%)	0 (0.00%)	>10	0.348	0.77	FI-Like
PKD1L1	7p12.3	4 (3.51%)	0 (0.00%)	>10	0.348	0.77	FI-Like
PTPRT	20q12-q13.11	4 (3.51%)	0 (0.00%)	>10	0.348	0.77	FI-Like
RB1	13q14.2	4 (3.51%)	0 (0.00%)	>10	0.348	0.77	FI-Like
TENM1	Xq25	4 (3.51%)	0 (0.00%)	>10	0.348	0.77	FI-Like
TET1	10q21.3	4 (3.51%)	0 (0.00%)	>10	0.348	0.77	FI-Like
UBQLN3	11p15.4	4 (3.51%)	0 (0.00%)	>10	0.348	0.77	FI-Like
AHNAK	11q12.3	5 (4.39%)	2 (8.00%)	-0.87	0.368	0.77	OSE-Like
HMCN1	1q25.3-q31.1	5 (4.39%)	2 (8.00%)	-0.87	0.368	0.77	OSE-Like
LRP1B	2q22.1-q22.2	6 (5.26%)	2 (8.00%)	-0.60	0.439	0.77	OSE-Like
ABCA1	9q31.1	2 (1.75%)	1 (4.00%)	-1.19	0.451	0.77	OSE-Like
ACVR2B	3p22.2	2 (1.75%)	1 (4.00%)	-1.19	0.451	0.77	OSE-Like
ADAMTS16	5p15.32	2 (1.75%)	1 (4.00%)	-1.19	0.451	0.77	OSE-Like
ADGRB3	6q12-q13	2 (1.75%)	1 (4.00%)	-1.19	0.451	0.77	OSE-Like
ANK2	4q25-q26	2 (1.75%)	1 (4.00%)	-1.19	0.451	0.77	OSE-Like
ARID2	12q12	2 (1.75%)	1 (4.00%)	-1.19	0.451	0.77	OSE-Like
ATP11C	Xq27.1	2 (1.75%)	1 (4.00%)	-1.19	0.451	0.77	OSE-Like
C9ORF72	9p21.2	2 (1.75%)	1 (4.00%)	-1.19	0.451	0.77	OSE-Like
CELSR3	3p21.31	2 (1.75%)	1 (4.00%)	-1.19	0.451	0.77	OSE-Like
CLTCL1	22q11.21	2 (1.75%)	1 (4.00%)	-1.19	0.451	0.77	OSE-Like
COBLL1	2q24.3	2 (1.75%)	1 (4.00%)	-1.19	0.451	0.77	OSE-Like
COL11A1	1p21.1	2 (1.75%)	1 (4.00%)	-1.19	0.451	0.77	OSE-Like
COL6A6	3q22.1	2 (1.75%)	1 (4.00%)	-1.19	0.451	0.77	OSE-Like
CRYBG1	6q21	2 (1.75%)	1 (4.00%)	-1.19	0.451	0.77	OSE-Like
CUX2	12q24.11-q24.12	2 (1.75%)	1 (4.00%)	-1.19	0.451	0.77	OSE-Like
CYLC1	Xq21.1	2 (1.75%)	1 (4.00%)	-1.19	0.451	0.77	OSE-Like
DGKA	12q13.2	2 (1.75%)	1 (4.00%)	-1.19	0.451	0.77	OSE-Like
DIP2A	21q22.3	2 (1.75%)	1 (4.00%)	-1.19	0.451	0.77	OSE-Like
DMXL2	15q21.2	2 (1.75%)	1 (4.00%)	-1.19	0.451	0.77	OSE-Like
EPHA7	6q16.1	2 (1.75%)	1 (4.00%)	-1.19	0.451	0.77	OSE-Like
FAM47B	Xp21.1	2 (1.75%)	1 (4.00%)	-1.19	0.451	0.77	OSE-Like
FLG2	1q21.3	2 (1.75%)	1 (4.00%)	-1.19	0.451	0.77	OSE-Like
GAB2	11q14.1	2 (1.75%)	1 (4.00%)	-1.19	0.451	0.77	OSE-Like
GLI2	2q14.2	2 (1.75%)	1 (4.00%)	-1.19	0.451	0.77	OSE-Like
GPRIN3	4q22.1	2 (1.75%)	1 (4.00%)	-1.19	0.451	0.77	OSE-Like
HEPACAM2	7q21.2	2 (1.75%)	1 (4.00%)	-1.19	0.451	0.77	OSE-Like
HEPH	Xq12	2 (1.75%)	1 (4.00%)	-1.19	0.451	0.77	OSE-Like
HERC1	15q22.31	2 (1.75%)	1 (4.00%)	-1.19	0.451	0.77	OSE-Like
ITGA2B	17q21.31	2 (1.75%)	1 (4.00%)	-1.19	0.451	0.77	OSE-Like
JCAD	10p11.23	2 (1.75%)	1 (4.00%)	-1.19	0.451	0.77	OSE-Like
KCNH8	3p24.3	2 (1.75%)	1 (4.00%)	-1.19	0.451	0.77	OSE-Like
KIAA1217	10p12.2-p12.1	2 (1.75%)	1 (4.00%)	-1.19	0.451	0.77	OSE-Like
KIR3DL3	19q13.42	2 (1.75%)	1 (4.00%)	-1.19	0.451	0.77	OSE-Like
LAMA1	18p11.31	2 (1.75%)	1 (4.00%)	-1.19	0.451	0.77	OSE-Like
LCT	2q21.3	2 (1.75%)	1 (4.00%)	-1.19	0.451	0.77	OSE-Like
LRP1	12q13.3	2 (1.75%)	1 (4.00%)	-1.19	0.451	0.77	OSE-Like
MAML2	11q21	2 (1.75%)	1 (4.00%)	-1.19	0.451	0.77	OSE-Like
MAP3K19	2q21.3	2 (1.75%)	1 (4.00%)	-1.19	0.451	0.77	OSE-Like
MEFV	16p13.3	2 (1.75%)	1 (4.00%)	-1.19	0.451	0.77	OSE-Like
MGRN1	16p13.3	2 (1.75%)	1 (4.00%)	-1.19	0.451	0.77	OSE-Like
MOGAT3	7q22.1	2 (1.75%)	1 (4.00%)	-1.19	0.451	0.77	OSE-Like
MXRA5	Xp22.33	2 (1.75%)	1 (4.00%)	-1.19	0.451	0.77	OSE-Like
NCF2	1q25.3	2 (1.75%)	1 (4.00%)	-1.19	0.451	0.77	OSE-Like
NLRC4	2p22.3	2 (1.75%)	1 (4.00%)	-1.19	0.451	0.77	OSE-Like
NTRK3	15q25.3	2 (1.75%)	1 (4.00%)	-1.19	0.451	0.77	OSE-Like
NUP205	7q33	2 (1.75%)	1 (4.00%)	-1.19	0.451	0.77	OSE-Like
NUP210	3p25.1	2 (1.75%)	1 (4.00%)	-1.19	0.451	0.77	OSE-Like
OPHN1	Xq12	2 (1.75%)	1 (4.00%)	-1.19	0.451	0.77	OSE-Like
OVCH1	12p11.22	2 (1.75%)	1 (4.00%)	-1.19	0.451	0.77	OSE-Like
PACS1	11q13.1-q13.2	2 (1.75%)	1 (4.00%)	-1.19	0.451	0.77	OSE-Like
PAMR1	11p13	2 (1.75%)	1 (4.00%)	-1.19	0.451	0.77	OSE-Like
PARP10	8q24.3	2 (1.75%)	1 (4.00%)	-1.19	0.451	0.77	OSE-Like
PAX3	2q36.1	2 (1.75%)	1 (4.00%)	-1.19	0.451	0.77	OSE-Like
PCDH20	13q21.2	2 (1.75%)	1 (4.00%)	-1.19	0.451	0.77	OSE-Like
PCDHGC5	5q31.3	2 (1.75%)	1 (4.00%)	-1.19	0.451	0.77	OSE-Like
PDE11A	2q31.2	2 (1.75%)	1 (4.00%)	-1.19	0.451	0.77	OSE-Like
PHF8	Xp11.22	2 (1.75%)	1 (4.00%)	-1.19	0.451	0.77	OSE-Like
PPFIA4	1q32.1	2 (1.75%)	1 (4.00%)	-1.19	0.451	0.77	OSE-Like
PTCHD3	10p12.1	2 (1.75%)	1 (4.00%)	-1.19	0.451	0.77	OSE-Like
RNF216	7p22.1	2 (1.75%)	1 (4.00%)	-1.19	0.451	0.77	OSE-Like
ROBO3	11q24.2	2 (1.75%)	1 (4.00%)	-1.19	0.451	0.77	OSE-Like
RP1L1	8p23.1	2 (1.75%)	1 (4.00%)	-1.19	0.451	0.77	OSE-Like
SACS	13q12.12	2 (1.75%)	1 (4.00%)	-1.19	0.451	0.77	OSE-Like
SLCO1C1	12p12.2	2 (1.75%)	1 (4.00%)	-1.19	0.451	0.77	OSE-Like
SMC1A	Xp11.22	2 (1.75%)	1 (4.00%)	-1.19	0.451	0.77	OSE-Like
SNRNP200	2q11.2	2 (1.75%)	1 (4.00%)	-1.19	0.451	0.77	OSE-Like
SNTG1	8q11.21	2 (1.75%)	1 (4.00%)	-1.19	0.451	0.77	OSE-Like
SON	21q22.11	2 (1.75%)	1 (4.00%)	-1.19	0.451	0.77	OSE-Like
SOX5	12p12.1	2 (1.75%)	1 (4.00%)	-1.19	0.451	0.77	OSE-Like
SRRM2	16p13.3	2 (1.75%)	1 (4.00%)	-1.19	0.451	0.77	OSE-Like
STAB2	12q23.3	2 (1.75%)	1 (4.00%)	-1.19	0.451	0.77	OSE-Like
SVIL	10p11.23	2 (1.75%)	1 (4.00%)	-1.19	0.451	0.77	OSE-Like
TBC1D4	13q22.2	2 (1.75%)	1 (4.00%)	-1.19	0.451	0.77	OSE-Like
TBP	6q27	2 (1.75%)	1 (4.00%)	-1.19	0.451	0.77	OSE-Like
TFAP2D	6p12.3	2 (1.75%)	1 (4.00%)	-1.19	0.451	0.77	OSE-Like
TINAG	6p12.1	2 (1.75%)	1 (4.00%)	-1.19	0.451	0.77	OSE-Like
TMEM94	17q25.1	2 (1.75%)	1 (4.00%)	-1.19	0.451	0.77	OSE-Like
TNIK	3q26.2-q26.31	2 (1.75%)	1 (4.00%)	-1.19	0.451	0.77	OSE-Like
TRIP12	2q36.3	2 (1.75%)	1 (4.00%)	-1.19	0.451	0.77	OSE-Like
TUBA4A	2q35	2 (1.75%)	1 (4.00%)	-1.19	0.451	0.77	OSE-Like
UBR4	1p36.13	2 (1.75%)	1 (4.00%)	-1.19	0.451	0.77	OSE-Like
UNC13C	15q21.3	2 (1.75%)	1 (4.00%)	-1.19	0.451	0.77	OSE-Like
USO1	4q21.1	2 (1.75%)	1 (4.00%)	-1.19	0.451	0.77	OSE-Like
UTRN	6q24.2	2 (1.75%)	1 (4.00%)	-1.19	0.451	0.77	OSE-Like
WDFY3	4q21.23	2 (1.75%)	1 (4.00%)	-1.19	0.451	0.77	OSE-Like
WDR66	12q24.31	2 (1.75%)	1 (4.00%)	-1.19	0.451	0.77	OSE-Like
ZFYVE26	14q24.1	2 (1.75%)	1 (4.00%)	-1.19	0.451	0.77	OSE-Like
ZNF208	19p12	2 (1.75%)	1 (4.00%)	-1.19	0.451	0.77	OSE-Like
ZNF236	18q23	2 (1.75%)	1 (4.00%)	-1.19	0.451	0.77	OSE-Like
AASDH	4q12	3 (2.63%)	0 (0.00%)	>10	0.454	0.77	FI-Like
ABCC1	16p13.11	3 (2.63%)	0 (0.00%)	>10	0.454	0.77	FI-Like
ADCY1	7p12.3	3 (2.63%)	0 (0.00%)	>10	0.454	0.77	FI-Like
ADCY2	5p15.31	3 (2.63%)	0 (0.00%)	>10	0.454	0.77	FI-Like
ADGRG4	Xq26.3	3 (2.63%)	0 (0.00%)	>10	0.454	0.77	FI-Like
ADGRV1	5q14.3	3 (2.63%)	0 (0.00%)	>10	0.454	0.77	FI-Like
AKAP9	7q21.2	3 (2.63%)	0 (0.00%)	>10	0.454	0.77	FI-Like
ANK3	10q21.2	3 (2.63%)	0 (0.00%)	>10	0.454	0.77	FI-Like
AOX1	2q33.1	3 (2.63%)	0 (0.00%)	>10	0.454	0.77	FI-Like
ARHGEF10L	1p36.13	3 (2.63%)	0 (0.00%)	>10	0.454	0.77	FI-Like
ATF6	1q23.3	3 (2.63%)	0 (0.00%)	>10	0.454	0.77	FI-Like
ATG3	3q13.2	3 (2.63%)	0 (0.00%)	>10	0.454	0.77	FI-Like
B4GALNT4	11p15.5	3 (2.63%)	0 (0.00%)	>10	0.454	0.77	FI-Like
BACH2	6q15	3 (2.63%)	0 (0.00%)	>10	0.454	0.77	FI-Like
BDKRB1	14q32.2	3 (2.63%)	0 (0.00%)	>10	0.454	0.77	FI-Like
BPIFB2	20q11.21	3 (2.63%)	0 (0.00%)	>10	0.454	0.77	FI-Like
BRCA2	13q13.1	3 (2.63%)	0 (0.00%)	>10	0.454	0.77	FI-Like
BRINP2	1q25.2	3 (2.63%)	0 (0.00%)	>10	0.454	0.77	FI-Like
CALCR	7q21.3	3 (2.63%)	0 (0.00%)	>10	0.454	0.77	FI-Like
CAMSAP2	1q32.1	3 (2.63%)	0 (0.00%)	>10	0.454	0.77	FI-Like
CCAR1	10q21.3	3 (2.63%)	0 (0.00%)	>10	0.454	0.77	FI-Like
CDH7	18q22.1	3 (2.63%)	0 (0.00%)	>10	0.454	0.77	FI-Like
CHST2	3q24	3 (2.63%)	0 (0.00%)	>10	0.454	0.77	FI-Like
CLEC4F	2p13.3	3 (2.63%)	0 (0.00%)	>10	0.454	0.77	FI-Like
CNTNAP2	7q35-q36.1	3 (2.63%)	0 (0.00%)	>10	0.454	0.77	FI-Like
COL7A1	3p21.31	3 (2.63%)	0 (0.00%)	>10	0.454	0.77	FI-Like
CPLANE1	5p13.2	3 (2.63%)	0 (0.00%)	>10	0.454	0.77	FI-Like
CPS1	2q34	3 (2.63%)	0 (0.00%)	>10	0.454	0.77	FI-Like
CPZ	4p16.1	3 (2.63%)	0 (0.00%)	>10	0.454	0.77	FI-Like
CSMD1	8p23.2	3 (2.63%)	0 (0.00%)	>10	0.454	0.77	FI-Like
CSMD2	1p35.1	3 (2.63%)	0 (0.00%)	>10	0.454	0.77	FI-Like
CSPP1	8q13.1-q13.2	3 (2.63%)	0 (0.00%)	>10	0.454	0.77	FI-Like
CUX1	7q22.1	3 (2.63%)	0 (0.00%)	>10	0.454	0.77	FI-Like
CYP2C19	10q23.33	3 (2.63%)	0 (0.00%)	>10	0.454	0.77	FI-Like
DMD	Xp21.2-p21.1	3 (2.63%)	0 (0.00%)	>10	0.454	0.77	FI-Like
DNMBP	10q24.2	3 (2.63%)	0 (0.00%)	>10	0.454	0.77	FI-Like
DOCK11	Xq24	3 (2.63%)	0 (0.00%)	>10	0.454	0.77	FI-Like
F2	11p11.2	3 (2.63%)	0 (0.00%)	>10	0.454	0.77	FI-Like
F5	1q24.2	3 (2.63%)	0 (0.00%)	>10	0.454	0.77	FI-Like
FAM47C	Xp21.1	3 (2.63%)	0 (0.00%)	>10	0.454	0.77	FI-Like
FCGBP	19q13.2	3 (2.63%)	0 (0.00%)	>10	0.454	0.77	FI-Like
FRAS1	4q21.21	3 (2.63%)	0 (0.00%)	>10	0.454	0.77	FI-Like
GABRA6	5q34	3 (2.63%)	0 (0.00%)	>10	0.454	0.77	FI-Like
GCC2	2q12.3	3 (2.63%)	0 (0.00%)	>10	0.454	0.77	FI-Like
GOLGA4	3p22.2	3 (2.63%)	0 (0.00%)	>10	0.454	0.77	FI-Like
GOLGB1	3q13.33	3 (2.63%)	0 (0.00%)	>10	0.454	0.77	FI-Like
HECW1	7p14.1-p13	3 (2.63%)	0 (0.00%)	>10	0.454	0.77	FI-Like
HERC2	15q13.1	3 (2.63%)	0 (0.00%)	>10	0.454	0.77	FI-Like
HERC5	4q22.1	3 (2.63%)	0 (0.00%)	>10	0.454	0.77	FI-Like
HIVEP2	6q24.2	3 (2.63%)	0 (0.00%)	>10	0.454	0.77	FI-Like
HTR2A	13q14.2	3 (2.63%)	0 (0.00%)	>10	0.454	0.77	FI-Like
ITSN1	21q22.11	3 (2.63%)	0 (0.00%)	>10	0.454	0.77	FI-Like
KIT	4q12	3 (2.63%)	0 (0.00%)	>10	0.454	0.77	FI-Like
LDLRAD4	18p11.21	3 (2.63%)	0 (0.00%)	>10	0.454	0.77	FI-Like
LRP2	2q31.1	3 (2.63%)	0 (0.00%)	>10	0.454	0.77	FI-Like
LRRC15	3q29	3 (2.63%)	0 (0.00%)	>10	0.454	0.77	FI-Like
LRRIQ1	12q21.31	3 (2.63%)	0 (0.00%)	>10	0.454	0.77	FI-Like
LRRK2	12q12	3 (2.63%)	0 (0.00%)	>10	0.454	0.77	FI-Like
MAN2B1	19p13.13	3 (2.63%)	0 (0.00%)	>10	0.454	0.77	FI-Like
MDN1	6q15	3 (2.63%)	0 (0.00%)	>10	0.454	0.77	FI-Like
MTTP	4q23	3 (2.63%)	0 (0.00%)	>10	0.454	0.77	FI-Like
MYBPC1	12q23.2	3 (2.63%)	0 (0.00%)	>10	0.454	0.77	FI-Like
MYLK	3q21.1	3 (2.63%)	0 (0.00%)	>10	0.454	0.77	FI-Like
MYO18A	17q11.2	3 (2.63%)	0 (0.00%)	>10	0.454	0.77	FI-Like
MYOF	10q23.33	3 (2.63%)	0 (0.00%)	>10	0.454	0.77	FI-Like
NBPF14	1q21.2	3 (2.63%)	0 (0.00%)	>10	0.454	0.77	FI-Like
NEB	2q23.3	3 (2.63%)	0 (0.00%)	>10	0.454	0.77	FI-Like
NES	1q23.1	3 (2.63%)	0 (0.00%)	>10	0.454	0.77	FI-Like
NLRC5	16q13	3 (2.63%)	0 (0.00%)	>10	0.454	0.77	FI-Like
OPN4	10q23.2	3 (2.63%)	0 (0.00%)	>10	0.454	0.77	FI-Like
OR10H1	19p13.12	3 (2.63%)	0 (0.00%)	>10	0.454	0.77	FI-Like
PGAP1	2q33.1	3 (2.63%)	0 (0.00%)	>10	0.454	0.77	FI-Like
PLB1	2p23.2	3 (2.63%)	0 (0.00%)	>10	0.454	0.77	FI-Like
PLCXD3	5p13.1	3 (2.63%)	0 (0.00%)	>10	0.454	0.77	FI-Like
POTED	21q11.2	3 (2.63%)	0 (0.00%)	>10	0.454	0.77	FI-Like
PPP1R12B	1q32.1	3 (2.63%)	0 (0.00%)	>10	0.454	0.77	FI-Like
PPP1R3A	7q31.1	3 (2.63%)	0 (0.00%)	>10	0.454	0.77	FI-Like
PPP2R1A	19q13.41	3 (2.63%)	0 (0.00%)	>10	0.454	0.77	FI-Like
PREX1	20q13.13	3 (2.63%)	0 (0.00%)	>10	0.454	0.77	FI-Like
PTPN13	4q21.3	3 (2.63%)	0 (0.00%)	>10	0.454	0.77	FI-Like
RANBP6	9p24.1	3 (2.63%)	0 (0.00%)	>10	0.454	0.77	FI-Like
RNF213	17q25.3	3 (2.63%)	0 (0.00%)	>10	0.454	0.77	FI-Like
RYR3	15q13.3-q14	3 (2.63%)	0 (0.00%)	>10	0.454	0.77	FI-Like
SAMD9	7q21.2	3 (2.63%)	0 (0.00%)	>10	0.454	0.77	FI-Like
SCN1A	2q24.3	3 (2.63%)	0 (0.00%)	>10	0.454	0.77	FI-Like
SCN5A	3p22.2	3 (2.63%)	0 (0.00%)	>10	0.454	0.77	FI-Like
SCN8A	12q13.13	3 (2.63%)	0 (0.00%)	>10	0.454	0.77	FI-Like
SIM1	6q16.3	3 (2.63%)	0 (0.00%)	>10	0.454	0.77	FI-Like
SLC4A7	3p24.1	3 (2.63%)	0 (0.00%)	>10	0.454	0.77	FI-Like
SPTB	14q23.3	3 (2.63%)	0 (0.00%)	>10	0.454	0.77	FI-Like
SSH1	12q24.11	3 (2.63%)	0 (0.00%)	>10	0.454	0.77	FI-Like
ST14	11q24.3	3 (2.63%)	0 (0.00%)	>10	0.454	0.77	FI-Like
ST18	8q11.23	3 (2.63%)	0 (0.00%)	>10	0.454	0.77	FI-Like
STK10	5q35.1	3 (2.63%)	0 (0.00%)	>10	0.454	0.77	FI-Like
STK38	6p21.31	3 (2.63%)	0 (0.00%)	>10	0.454	0.77	FI-Like
STXBP5L	3q13.33	3 (2.63%)	0 (0.00%)	>10	0.454	0.77	FI-Like
TENM2	5q34	3 (2.63%)	0 (0.00%)	>10	0.454	0.77	FI-Like
TEX15	8p12	3 (2.63%)	0 (0.00%)	>10	0.454	0.77	FI-Like
THOP1	19p13.3	3 (2.63%)	0 (0.00%)	>10	0.454	0.77	FI-Like
TNFAIP3	6q23.3	3 (2.63%)	0 (0.00%)	>10	0.454	0.77	FI-Like
TP53BP1	15q15.3	3 (2.63%)	0 (0.00%)	>10	0.454	0.77	FI-Like
TRIM39	6p22.1	3 (2.63%)	0 (0.00%)	>10	0.454	0.77	FI-Like
TRRAP	7q22.1	3 (2.63%)	0 (0.00%)	>10	0.454	0.77	FI-Like
TTC17	11p12-p11.2	3 (2.63%)	0 (0.00%)	>10	0.454	0.77	FI-Like
VCAN	5q14.2-q14.3	3 (2.63%)	0 (0.00%)	>10	0.454	0.77	FI-Like
ZFHX4	8q21.13	3 (2.63%)	0 (0.00%)	>10	0.454	0.77	FI-Like
ZNF45	19q13.31	3 (2.63%)	0 (0.00%)	>10	0.454	0.77	FI-Like
ZNF804A	2q32.1	3 (2.63%)	0 (0.00%)	>10	0.454	0.77	FI-Like
ADAMTS14	10q22.1	3 (2.63%)	1 (4.00%)	-0.60	0.552	0.77	OSE-Like
AHNAK2	14q32.33	3 (2.63%)	1 (4.00%)	-0.60	0.552	0.77	OSE-Like
CDH17	8q22.1	3 (2.63%)	1 (4.00%)	-0.60	0.552	0.77	OSE-Like
CENPF	1q41	3 (2.63%)	1 (4.00%)	-0.60	0.552	0.77	OSE-Like
EPS15L1	19p13.11	3 (2.63%)	1 (4.00%)	-0.60	0.552	0.77	OSE-Like
FBXW7	4q31.3	3 (2.63%)	1 (4.00%)	-0.60	0.552	0.77	OSE-Like
GRM1	6q24.3	3 (2.63%)	1 (4.00%)	-0.60	0.552	0.77	OSE-Like
HAS2	8q24.13	3 (2.63%)	1 (4.00%)	-0.60	0.552	0.77	OSE-Like
IGSF3	1p13.1	3 (2.63%)	1 (4.00%)	-0.60	0.552	0.77	OSE-Like
KNTC1	12q24.31	3 (2.63%)	1 (4.00%)	-0.60	0.552	0.77	OSE-Like
LAMA3	18q11.2	3 (2.63%)	1 (4.00%)	-0.60	0.552	0.77	OSE-Like
LAMB1	7q31.1	3 (2.63%)	1 (4.00%)	-0.60	0.552	0.77	OSE-Like
LRRC7	1p31.1	3 (2.63%)	1 (4.00%)	-0.60	0.552	0.77	OSE-Like
MACF1	1p34.3	3 (2.63%)	1 (4.00%)	-0.60	0.552	0.77	OSE-Like
MAP2	2q34	3 (2.63%)	1 (4.00%)	-0.60	0.552	0.77	OSE-Like
MUC5B	11p15.5	3 (2.63%)	1 (4.00%)	-0.60	0.552	0.77	OSE-Like
PLXNA4	7q32.3	3 (2.63%)	1 (4.00%)	-0.60	0.552	0.77	OSE-Like
SMARCB1	22q11.23|22q11	3 (2.63%)	1 (4.00%)	-0.60	0.552	0.77	OSE-Like
SPTAN1	9q34.11	3 (2.63%)	1 (4.00%)	-0.60	0.552	0.77	OSE-Like
SYNE2	14q23.2	3 (2.63%)	1 (4.00%)	-0.60	0.552	0.77	OSE-Like
DNAH5	5p15.2	7 (6.14%)	1 (4.00%)	0.62	0.561	0.77	FI-Like
ABCC10	6p21.1	2 (1.75%)	0 (0.00%)	>10	0.592	0.77	FI-Like
ABCC12	16q12.1	2 (1.75%)	0 (0.00%)	>10	0.592	0.77	FI-Like
ABCD2	12q12	2 (1.75%)	0 (0.00%)	>10	0.592	0.77	FI-Like
ABCG1	21q22.3	2 (1.75%)	0 (0.00%)	>10	0.592	0.77	FI-Like
ACAD9	3q21.3	2 (1.75%)	0 (0.00%)	>10	0.592	0.77	FI-Like
ACADVL	17p13.1	2 (1.75%)	0 (0.00%)	>10	0.592	0.77	FI-Like
ACSL1	4q35.1	2 (1.75%)	0 (0.00%)	>10	0.592	0.77	FI-Like
ACTR1B	2q11.2	2 (1.75%)	0 (0.00%)	>10	0.592	0.77	FI-Like
ADAM29	4q34.1	2 (1.75%)	0 (0.00%)	>10	0.592	0.77	FI-Like
ADAMTS17	15q26.3	2 (1.75%)	0 (0.00%)	>10	0.592	0.77	FI-Like
ADCY10	1q24.2	2 (1.75%)	0 (0.00%)	>10	0.592	0.77	FI-Like
ADCY5	3q21.1	2 (1.75%)	0 (0.00%)	>10	0.592	0.77	FI-Like
ADCY9	16p13.3	2 (1.75%)	0 (0.00%)	>10	0.592	0.77	FI-Like
ADGRG7	3q12.2	2 (1.75%)	0 (0.00%)	>10	0.592	0.77	FI-Like
ADGRL1	19p13.12	2 (1.75%)	0 (0.00%)	>10	0.592	0.77	FI-Like
ADGRL3	4q13.1	2 (1.75%)	0 (0.00%)	>10	0.592	0.77	FI-Like
ADORA3	1p13.2	2 (1.75%)	0 (0.00%)	>10	0.592	0.77	FI-Like
AFDN	6q27	2 (1.75%)	0 (0.00%)	>10	0.592	0.77	FI-Like
AGBL1	15q25.3	2 (1.75%)	0 (0.00%)	>10	0.592	0.77	FI-Like
AGBL5	2p23.3	2 (1.75%)	0 (0.00%)	>10	0.592	0.77	FI-Like
AGTPBP1	9q21.33	2 (1.75%)	0 (0.00%)	>10	0.592	0.77	FI-Like
AKAP6	14q12	2 (1.75%)	0 (0.00%)	>10	0.592	0.77	FI-Like
ALB	4q13.3	2 (1.75%)	0 (0.00%)	>10	0.592	0.77	FI-Like
ALG8	11q14.1	2 (1.75%)	0 (0.00%)	>10	0.592	0.77	FI-Like
ALPK2	18q21.31-q21.32	2 (1.75%)	0 (0.00%)	>10	0.592	0.77	FI-Like
ALPP	2q37.1	2 (1.75%)	0 (0.00%)	>10	0.592	0.77	FI-Like
AMOT	Xq23	2 (1.75%)	0 (0.00%)	>10	0.592	0.77	FI-Like
ANKHD1	5q31.3	2 (1.75%)	0 (0.00%)	>10	0.592	0.77	FI-Like
ANKRD27	19q13.11	2 (1.75%)	0 (0.00%)	>10	0.592	0.77	FI-Like
ANO4	12q23.1	2 (1.75%)	0 (0.00%)	>10	0.592	0.77	FI-Like
ANOS1	Xp22.31	2 (1.75%)	0 (0.00%)	>10	0.592	0.77	FI-Like
ANPEP	15q26.1	2 (1.75%)	0 (0.00%)	>10	0.592	0.77	FI-Like
AOC2	17q21.31	2 (1.75%)	0 (0.00%)	>10	0.592	0.77	FI-Like
AP1M1	19p13.11	2 (1.75%)	0 (0.00%)	>10	0.592	0.77	FI-Like
APAF1	12q23.1	2 (1.75%)	0 (0.00%)	>10	0.592	0.77	FI-Like
ARHGEF38	4q24	2 (1.75%)	0 (0.00%)	>10	0.592	0.77	FI-Like
ARHGEF9	Xq11.1	2 (1.75%)	0 (0.00%)	>10	0.592	0.77	FI-Like
ARMC9	2q37.1	2 (1.75%)	0 (0.00%)	>10	0.592	0.77	FI-Like
ASAP1	8q24.21-q24.22	2 (1.75%)	0 (0.00%)	>10	0.592	0.77	FI-Like
ASH1L	1q22	2 (1.75%)	0 (0.00%)	>10	0.592	0.77	FI-Like
ASPH	8q12.3	2 (1.75%)	0 (0.00%)	>10	0.592	0.77	FI-Like
ASTN1	1q25.2	2 (1.75%)	0 (0.00%)	>10	0.592	0.77	FI-Like
ATIC	2q35	2 (1.75%)	0 (0.00%)	>10	0.592	0.77	FI-Like
ATP10B	5q34	2 (1.75%)	0 (0.00%)	>10	0.592	0.77	FI-Like
ATP11B	3q26.33	2 (1.75%)	0 (0.00%)	>10	0.592	0.77	FI-Like
ATP13A1	19p13.11	2 (1.75%)	0 (0.00%)	>10	0.592	0.77	FI-Like
ATP8A2	13q12.13	2 (1.75%)	0 (0.00%)	>10	0.592	0.77	FI-Like
ATP9A	20q13.2	2 (1.75%)	0 (0.00%)	>10	0.592	0.77	FI-Like
ATR	3q23	2 (1.75%)	0 (0.00%)	>10	0.592	0.77	FI-Like
BCL9L	11q23.3	2 (1.75%)	0 (0.00%)	>10	0.592	0.77	FI-Like
BMS1	10q11.21	2 (1.75%)	0 (0.00%)	>10	0.592	0.77	FI-Like
BNC1	15q25.2	2 (1.75%)	0 (0.00%)	>10	0.592	0.77	FI-Like
BPTF	17q24.2	2 (1.75%)	0 (0.00%)	>10	0.592	0.77	FI-Like
BRAF	7q34	2 (1.75%)	0 (0.00%)	>10	0.592	0.77	FI-Like
BTN2A1	6p22.2	2 (1.75%)	0 (0.00%)	>10	0.592	0.77	FI-Like
C19ORF47	19q13.2	2 (1.75%)	0 (0.00%)	>10	0.592	0.77	FI-Like
C3ORF20	3p25.1	2 (1.75%)	0 (0.00%)	>10	0.592	0.77	FI-Like
CACNA1A	19p13.13	2 (1.75%)	0 (0.00%)	>10	0.592	0.77	FI-Like
CAD	2p23.3	2 (1.75%)	0 (0.00%)	>10	0.592	0.77	FI-Like
CAMTA1	1p36.31-p36.23	2 (1.75%)	0 (0.00%)	>10	0.592	0.77	FI-Like
CASR	3q13.33-q21.1	2 (1.75%)	0 (0.00%)	>10	0.592	0.77	FI-Like
CASS4	20q13.31	2 (1.75%)	0 (0.00%)	>10	0.592	0.77	FI-Like
CBLC	19q13.32	2 (1.75%)	0 (0.00%)	>10	0.592	0.77	FI-Like
CCDC136	7q32.1	2 (1.75%)	0 (0.00%)	>10	0.592	0.77	FI-Like
CCDC141	2q31.2	2 (1.75%)	0 (0.00%)	>10	0.592	0.77	FI-Like
CCDC17	1p34.1	2 (1.75%)	0 (0.00%)	>10	0.592	0.77	FI-Like
CCDC18	1p22.1	2 (1.75%)	0 (0.00%)	>10	0.592	0.77	FI-Like
CCDC180	9q22.33	2 (1.75%)	0 (0.00%)	>10	0.592	0.77	FI-Like
CCNT1	12q13.11-q13.12	2 (1.75%)	0 (0.00%)	>10	0.592	0.77	FI-Like
CCT5	5p15.2	2 (1.75%)	0 (0.00%)	>10	0.592	0.77	FI-Like
CD163	12p13.31	2 (1.75%)	0 (0.00%)	>10	0.592	0.77	FI-Like
CD84	1q23.3	2 (1.75%)	0 (0.00%)	>10	0.592	0.77	FI-Like
CD99L2	Xq28	2 (1.75%)	0 (0.00%)	>10	0.592	0.77	FI-Like
CDH26	20q13.33	2 (1.75%)	0 (0.00%)	>10	0.592	0.77	FI-Like
CDH6	5p13.3	2 (1.75%)	0 (0.00%)	>10	0.592	0.77	FI-Like
CDH9	5p14.1	2 (1.75%)	0 (0.00%)	>10	0.592	0.77	FI-Like
CDHR2	5q35.2	2 (1.75%)	0 (0.00%)	>10	0.592	0.77	FI-Like
CDK12	17q12	2 (1.75%)	0 (0.00%)	>10	0.592	0.77	FI-Like
CDK17	12q23.1	2 (1.75%)	0 (0.00%)	>10	0.592	0.77	FI-Like
CEP350	1q25.2	2 (1.75%)	0 (0.00%)	>10	0.592	0.77	FI-Like
CFAP58	10q25.1	2 (1.75%)	0 (0.00%)	>10	0.592	0.77	FI-Like
CFAP61	20p11.23	2 (1.75%)	0 (0.00%)	>10	0.592	0.77	FI-Like
CHAMP1	13q34	2 (1.75%)	0 (0.00%)	>10	0.592	0.77	FI-Like
CHD9	16q12.2	2 (1.75%)	0 (0.00%)	>10	0.592	0.77	FI-Like
CHERP	19p13.11	2 (1.75%)	0 (0.00%)	>10	0.592	0.77	FI-Like
CHST15	10q26.13	2 (1.75%)	0 (0.00%)	>10	0.592	0.77	FI-Like
CIZ1	9q34.11	2 (1.75%)	0 (0.00%)	>10	0.592	0.77	FI-Like
CNGA3	2q11.2	2 (1.75%)	0 (0.00%)	>10	0.592	0.77	FI-Like
CNOT1	16q21	2 (1.75%)	0 (0.00%)	>10	0.592	0.77	FI-Like
CNTN5	11q22.1	2 (1.75%)	0 (0.00%)	>10	0.592	0.77	FI-Like
CNTNAP4	16q23.1	2 (1.75%)	0 (0.00%)	>10	0.592	0.77	FI-Like
CNTNAP5	2q14.3	2 (1.75%)	0 (0.00%)	>10	0.592	0.77	FI-Like
COL15A1	9q22.33	2 (1.75%)	0 (0.00%)	>10	0.592	0.77	FI-Like
COL16A1	1p35.2	2 (1.75%)	0 (0.00%)	>10	0.592	0.77	FI-Like
COL17A1	10q25.1	2 (1.75%)	0 (0.00%)	>10	0.592	0.77	FI-Like
COL26A1	7q22.1	2 (1.75%)	0 (0.00%)	>10	0.592	0.77	FI-Like
COL3A1	2q32.2	2 (1.75%)	0 (0.00%)	>10	0.592	0.77	FI-Like
COL4A6	Xq22.3	2 (1.75%)	0 (0.00%)	>10	0.592	0.77	FI-Like
COL6A3	2q37.3	2 (1.75%)	0 (0.00%)	>10	0.592	0.77	FI-Like
COMP	19p13.11	2 (1.75%)	0 (0.00%)	>10	0.592	0.77	FI-Like
COPG1	3q21.3	2 (1.75%)	0 (0.00%)	>10	0.592	0.77	FI-Like
CTIF	18q21.1	2 (1.75%)	0 (0.00%)	>10	0.592	0.77	FI-Like
CTR9	11p15.4	2 (1.75%)	0 (0.00%)	>10	0.592	0.77	FI-Like
CYP2A6	19q13.2	2 (1.75%)	0 (0.00%)	>10	0.592	0.77	FI-Like
CYP2C18	10q23.33	2 (1.75%)	0 (0.00%)	>10	0.592	0.77	FI-Like
CYP7B1	8q12.3	2 (1.75%)	0 (0.00%)	>10	0.592	0.77	FI-Like
CYP8B1	3p22.1	2 (1.75%)	0 (0.00%)	>10	0.592	0.77	FI-Like
CYTH2	19q13.33	2 (1.75%)	0 (0.00%)	>10	0.592	0.77	FI-Like
DAB1	1p32.2	2 (1.75%)	0 (0.00%)	>10	0.592	0.77	FI-Like
DAGLA	11q12.2	2 (1.75%)	0 (0.00%)	>10	0.592	0.77	FI-Like
DDR1	6p21.33	2 (1.75%)	0 (0.00%)	>10	0.592	0.77	FI-Like
DDX54	12q24.13	2 (1.75%)	0 (0.00%)	>10	0.592	0.77	FI-Like
DENND4A	15q22.31	2 (1.75%)	0 (0.00%)	>10	0.592	0.77	FI-Like
DIAPH3	13q21.2	2 (1.75%)	0 (0.00%)	>10	0.592	0.77	FI-Like
DIP2B	12q13.12	2 (1.75%)	0 (0.00%)	>10	0.592	0.77	FI-Like
DNAH2	17p13.1	2 (1.75%)	0 (0.00%)	>10	0.592	0.77	FI-Like
DNAH9	17p12	2 (1.75%)	0 (0.00%)	>10	0.592	0.77	FI-Like
DNAJC14	12q13.2	2 (1.75%)	0 (0.00%)	>10	0.592	0.77	FI-Like
DOCK7	1p31.3	2 (1.75%)	0 (0.00%)	>10	0.592	0.77	FI-Like
DPP10	2q14.1	2 (1.75%)	0 (0.00%)	>10	0.592	0.77	FI-Like
DPY19L2	12q14.2	2 (1.75%)	0 (0.00%)	>10	0.592	0.77	FI-Like
DRD1	5q35.2	2 (1.75%)	0 (0.00%)	>10	0.592	0.77	FI-Like
DROSHA	5p13.3	2 (1.75%)	0 (0.00%)	>10	0.592	0.77	FI-Like
DSC1	18q12.1	2 (1.75%)	0 (0.00%)	>10	0.592	0.77	FI-Like
DSG4	18q12.1	2 (1.75%)	0 (0.00%)	>10	0.592	0.77	FI-Like
DUOX1	15q21.1	2 (1.75%)	0 (0.00%)	>10	0.592	0.77	FI-Like
DUSP19	2q32.1	2 (1.75%)	0 (0.00%)	>10	0.592	0.77	FI-Like
DYNC1H1	14q32.31	2 (1.75%)	0 (0.00%)	>10	0.592	0.77	FI-Like
DYSF	2p13.2	2 (1.75%)	0 (0.00%)	>10	0.592	0.77	FI-Like
EDRF1	10q26.2	2 (1.75%)	0 (0.00%)	>10	0.592	0.77	FI-Like
ELAVL2	9p21.3	2 (1.75%)	0 (0.00%)	>10	0.592	0.77	FI-Like
ENAM	4q13.3	2 (1.75%)	0 (0.00%)	>10	0.592	0.77	FI-Like
ENPP3	6q23.2	2 (1.75%)	0 (0.00%)	>10	0.592	0.77	FI-Like
EPHA2	1p36.13	2 (1.75%)	0 (0.00%)	>10	0.592	0.77	FI-Like
ERBB2	17q12	2 (1.75%)	0 (0.00%)	>10	0.592	0.77	FI-Like
EXO1	1q43	2 (1.75%)	0 (0.00%)	>10	0.592	0.77	FI-Like
EXOC1	4q12	2 (1.75%)	0 (0.00%)	>10	0.592	0.77	FI-Like
EYA3	1p35.3	2 (1.75%)	0 (0.00%)	>10	0.592	0.77	FI-Like
F8	Xq28	2 (1.75%)	0 (0.00%)	>10	0.592	0.77	FI-Like
FADS2	11q12.2	2 (1.75%)	0 (0.00%)	>10	0.592	0.77	FI-Like
FAM13C	10q21.1	2 (1.75%)	0 (0.00%)	>10	0.592	0.77	FI-Like
FAM160B2	8p21.3	2 (1.75%)	0 (0.00%)	>10	0.592	0.77	FI-Like
FAM184A	6q22.31	2 (1.75%)	0 (0.00%)	>10	0.592	0.77	FI-Like
FAM47A	Xp21.1	2 (1.75%)	0 (0.00%)	>10	0.592	0.77	FI-Like
FAM83D	20q11.23	2 (1.75%)	0 (0.00%)	>10	0.592	0.77	FI-Like
FANCA	16q24.3	2 (1.75%)	0 (0.00%)	>10	0.592	0.77	FI-Like
FANCI	15q26.1	2 (1.75%)	0 (0.00%)	>10	0.592	0.77	FI-Like
FAP	2q24.2	2 (1.75%)	0 (0.00%)	>10	0.592	0.77	FI-Like
FASTKD1	2q31.1	2 (1.75%)	0 (0.00%)	>10	0.592	0.77	FI-Like
FBXO40	3q13.33	2 (1.75%)	0 (0.00%)	>10	0.592	0.77	FI-Like
FCRL6	1q23.2	2 (1.75%)	0 (0.00%)	>10	0.592	0.77	FI-Like
FOCAD	9p21.3	2 (1.75%)	0 (0.00%)	>10	0.592	0.77	FI-Like
FOXN4	12q24.11	2 (1.75%)	0 (0.00%)	>10	0.592	0.77	FI-Like
FRK	6q22.1	2 (1.75%)	0 (0.00%)	>10	0.592	0.77	FI-Like
FRS3	6p21.1	2 (1.75%)	0 (0.00%)	>10	0.592	0.77	FI-Like
FSHR	2p16.3	2 (1.75%)	0 (0.00%)	>10	0.592	0.77	FI-Like
FZD7	2q33.1	2 (1.75%)	0 (0.00%)	>10	0.592	0.77	FI-Like
G6PD	Xq28	2 (1.75%)	0 (0.00%)	>10	0.592	0.77	FI-Like
GABRE	Xq28	2 (1.75%)	0 (0.00%)	>10	0.592	0.77	FI-Like
GABRG1	4p12	2 (1.75%)	0 (0.00%)	>10	0.592	0.77	FI-Like
GALNT13	2q23.3-q24.1	2 (1.75%)	0 (0.00%)	>10	0.592	0.77	FI-Like
GALNT6	12q13.13	2 (1.75%)	0 (0.00%)	>10	0.592	0.77	FI-Like
GART	21q22.11	2 (1.75%)	0 (0.00%)	>10	0.592	0.77	FI-Like
GBP6	1p22.2	2 (1.75%)	0 (0.00%)	>10	0.592	0.77	FI-Like
GC	4q13.3	2 (1.75%)	0 (0.00%)	>10	0.592	0.77	FI-Like
GEMIN4	17p13.3	2 (1.75%)	0 (0.00%)	>10	0.592	0.77	FI-Like
GFOD1	6p23	2 (1.75%)	0 (0.00%)	>10	0.592	0.77	FI-Like
GK2	4q21.21	2 (1.75%)	0 (0.00%)	>10	0.592	0.77	FI-Like
GLB1	3p22.3	2 (1.75%)	0 (0.00%)	>10	0.592	0.77	FI-Like
GNAT1	3p21.31	2 (1.75%)	0 (0.00%)	>10	0.592	0.77	FI-Like
GOLGA3	12q24.33	2 (1.75%)	0 (0.00%)	>10	0.592	0.77	FI-Like
GON4L	1q22	2 (1.75%)	0 (0.00%)	>10	0.592	0.77	FI-Like
GPATCH2L	14q24.3	2 (1.75%)	0 (0.00%)	>10	0.592	0.77	FI-Like
GPI	19q13.11	2 (1.75%)	0 (0.00%)	>10	0.592	0.77	FI-Like
GPNMB	7p15.3	2 (1.75%)	0 (0.00%)	>10	0.592	0.77	FI-Like
GPR101	Xq26.3	2 (1.75%)	0 (0.00%)	>10	0.592	0.77	FI-Like
GPR119	Xq26.1	2 (1.75%)	0 (0.00%)	>10	0.592	0.77	FI-Like
GPR149	3q25.2	2 (1.75%)	0 (0.00%)	>10	0.592	0.77	FI-Like
GPR179	17q12	2 (1.75%)	0 (0.00%)	>10	0.592	0.77	FI-Like
GPR4	19q13.32	2 (1.75%)	0 (0.00%)	>10	0.592	0.77	FI-Like
GRID1	10q23.1-q23.2	2 (1.75%)	0 (0.00%)	>10	0.592	0.77	FI-Like
GRIN2B	12p13.1	2 (1.75%)	0 (0.00%)	>10	0.592	0.77	FI-Like
GRIN3A	9q31.1	2 (1.75%)	0 (0.00%)	>10	0.592	0.77	FI-Like
GRK3	22q12.1	2 (1.75%)	0 (0.00%)	>10	0.592	0.77	FI-Like
GRM8	7q31.33	2 (1.75%)	0 (0.00%)	>10	0.592	0.77	FI-Like
GUCY2C	12p12.3	2 (1.75%)	0 (0.00%)	>10	0.592	0.77	FI-Like
HACE1	6q16.3	2 (1.75%)	0 (0.00%)	>10	0.592	0.77	FI-Like
HDAC4	2q37.3	2 (1.75%)	0 (0.00%)	>10	0.592	0.77	FI-Like
HDAC6	Xp11.23	2 (1.75%)	0 (0.00%)	>10	0.592	0.77	FI-Like
HECTD4	12q24.13	2 (1.75%)	0 (0.00%)	>10	0.592	0.77	FI-Like
HEPHL1	11q21	2 (1.75%)	0 (0.00%)	>10	0.592	0.77	FI-Like
HHIP	4q31.21	2 (1.75%)	0 (0.00%)	>10	0.592	0.77	FI-Like
HIST1H1C	6p22.2	2 (1.75%)	0 (0.00%)	>10	0.592	0.77	FI-Like
HLX	1q41	2 (1.75%)	0 (0.00%)	>10	0.592	0.77	FI-Like
HNRNPA3	2q31.2	2 (1.75%)	0 (0.00%)	>10	0.592	0.77	FI-Like
HOXB1	17q21.32	2 (1.75%)	0 (0.00%)	>10	0.592	0.77	FI-Like
HRNR	1q21.3	2 (1.75%)	0 (0.00%)	>10	0.592	0.77	FI-Like
HSPG2	1p36.12	2 (1.75%)	0 (0.00%)	>10	0.592	0.77	FI-Like
HTATSF1	Xq26.3	2 (1.75%)	0 (0.00%)	>10	0.592	0.77	FI-Like
HTR1F	3p11.2-p11.1	2 (1.75%)	0 (0.00%)	>10	0.592	0.77	FI-Like
HTR2C	Xq23	2 (1.75%)	0 (0.00%)	>10	0.592	0.77	FI-Like
ICE1	5p15.32	2 (1.75%)	0 (0.00%)	>10	0.592	0.77	FI-Like
IGHG2	14q32.33	2 (1.75%)	0 (0.00%)	>10	0.592	0.77	FI-Like
IGSF10	3q25.1	2 (1.75%)	0 (0.00%)	>10	0.592	0.77	FI-Like
IL16	15q25.1	2 (1.75%)	0 (0.00%)	>10	0.592	0.77	FI-Like
IL17RC	3p25.3|3p25.3-p24.1	2 (1.75%)	0 (0.00%)	>10	0.592	0.77	FI-Like
IL4I1	19q13.33	2 (1.75%)	0 (0.00%)	>10	0.592	0.77	FI-Like
IMPG2	3q12.3	2 (1.75%)	0 (0.00%)	>10	0.592	0.77	FI-Like
INHBA	7p14.1	2 (1.75%)	0 (0.00%)	>10	0.592	0.77	FI-Like
INPP4A	2q11.2	2 (1.75%)	0 (0.00%)	>10	0.592	0.77	FI-Like
INVS	9q31.1	2 (1.75%)	0 (0.00%)	>10	0.592	0.77	FI-Like
IRS4	Xq22.3	2 (1.75%)	0 (0.00%)	>10	0.592	0.77	FI-Like
ITPR2	12p11.23	2 (1.75%)	0 (0.00%)	>10	0.592	0.77	FI-Like
ITPR3	6p21.31	2 (1.75%)	0 (0.00%)	>10	0.592	0.77	FI-Like
JHY	11q24.1	2 (1.75%)	0 (0.00%)	>10	0.592	0.77	FI-Like
JUP	17q21.2	2 (1.75%)	0 (0.00%)	>10	0.592	0.77	FI-Like
KALRN	3q21.1-q21.2	2 (1.75%)	0 (0.00%)	>10	0.592	0.77	FI-Like
KAT6B	10q22.2	2 (1.75%)	0 (0.00%)	>10	0.592	0.77	FI-Like
KCNJ12	17p11.2	2 (1.75%)	0 (0.00%)	>10	0.592	0.77	FI-Like
KCNMA1	10q22.3	2 (1.75%)	0 (0.00%)	>10	0.592	0.77	FI-Like
KCNQ3	8q24.22	2 (1.75%)	0 (0.00%)	>10	0.592	0.77	FI-Like
KDM3B	5q31.2	2 (1.75%)	0 (0.00%)	>10	0.592	0.77	FI-Like
KIAA0232	4p16.1	2 (1.75%)	0 (0.00%)	>10	0.592	0.77	FI-Like
KIAA1210	Xq24	2 (1.75%)	0 (0.00%)	>10	0.592	0.77	FI-Like
KIF2B	17q22	2 (1.75%)	0 (0.00%)	>10	0.592	0.77	FI-Like
KIF5A	12q13.3	2 (1.75%)	0 (0.00%)	>10	0.592	0.77	FI-Like
KLHL14	18q12.1	2 (1.75%)	0 (0.00%)	>10	0.592	0.77	FI-Like
KLHL4	Xq21.31	2 (1.75%)	0 (0.00%)	>10	0.592	0.77	FI-Like
KPRP	1q21.3	2 (1.75%)	0 (0.00%)	>10	0.592	0.77	FI-Like
KRAS	12p12.1	2 (1.75%)	0 (0.00%)	>10	0.592	0.77	FI-Like
KRT72	12q13.13	2 (1.75%)	0 (0.00%)	>10	0.592	0.77	FI-Like
KRTAP5-5	11p15.5	2 (1.75%)	0 (0.00%)	>10	0.592	0.77	FI-Like
LAMA4	6q21	2 (1.75%)	0 (0.00%)	>10	0.592	0.77	FI-Like
LAMB4	7q31.1	2 (1.75%)	0 (0.00%)	>10	0.592	0.77	FI-Like
LAS1L	Xq12	2 (1.75%)	0 (0.00%)	>10	0.592	0.77	FI-Like
LATS1	6q25.1	2 (1.75%)	0 (0.00%)	>10	0.592	0.77	FI-Like
LGR6	1q32.1	2 (1.75%)	0 (0.00%)	>10	0.592	0.77	FI-Like
LHX8	1p31.1	2 (1.75%)	0 (0.00%)	>10	0.592	0.77	FI-Like
LHX9	1q31.3	2 (1.75%)	0 (0.00%)	>10	0.592	0.77	FI-Like
LIPI	21q11.2	2 (1.75%)	0 (0.00%)	>10	0.592	0.77	FI-Like
LOXL4	10q24.2	2 (1.75%)	0 (0.00%)	>10	0.592	0.77	FI-Like
LRFN5	14q21.1	2 (1.75%)	0 (0.00%)	>10	0.592	0.77	FI-Like
LRP4	11p11.2	2 (1.75%)	0 (0.00%)	>10	0.592	0.77	FI-Like
LRRC36	16q22.1	2 (1.75%)	0 (0.00%)	>10	0.592	0.77	FI-Like
LRRTM4	2p12	2 (1.75%)	0 (0.00%)	>10	0.592	0.77	FI-Like
LYST	1q42.3	2 (1.75%)	0 (0.00%)	>10	0.592	0.77	FI-Like
LZTR1	22q11.21|22q11.1-q11.2	2 (1.75%)	0 (0.00%)	>10	0.592	0.77	FI-Like
MAP3K10	19q13.2	2 (1.75%)	0 (0.00%)	>10	0.592	0.77	FI-Like
MAP7D3	Xq26.3	2 (1.75%)	0 (0.00%)	>10	0.592	0.77	FI-Like
MBD4	3q21.3	2 (1.75%)	0 (0.00%)	>10	0.592	0.77	FI-Like
MC2R	18p11.21	2 (1.75%)	0 (0.00%)	>10	0.592	0.77	FI-Like
MCM3AP	21q22.3	2 (1.75%)	0 (0.00%)	>10	0.592	0.77	FI-Like
MDC1	6p21.33	2 (1.75%)	0 (0.00%)	>10	0.592	0.77	FI-Like
MET	7q31.2	2 (1.75%)	0 (0.00%)	>10	0.592	0.77	FI-Like
MFSD2A	1p34.2	2 (1.75%)	0 (0.00%)	>10	0.592	0.77	FI-Like
MFSD4B	6q21	2 (1.75%)	0 (0.00%)	>10	0.592	0.77	FI-Like
MGAM	7q34	2 (1.75%)	0 (0.00%)	>10	0.592	0.77	FI-Like
MIA3	1q41	2 (1.75%)	0 (0.00%)	>10	0.592	0.77	FI-Like
MICAL1	6q21	2 (1.75%)	0 (0.00%)	>10	0.592	0.77	FI-Like
MID1	Xp22.2	2 (1.75%)	0 (0.00%)	>10	0.592	0.77	FI-Like
MKI67	10q26.2	2 (1.75%)	0 (0.00%)	>10	0.592	0.77	FI-Like
MOV10	1p13.2	2 (1.75%)	0 (0.00%)	>10	0.592	0.77	FI-Like
MROH6	8q24.3	2 (1.75%)	0 (0.00%)	>10	0.592	0.77	FI-Like
MS4A1	11q12.2	2 (1.75%)	0 (0.00%)	>10	0.592	0.77	FI-Like
MYBBP1A	17p13.2	2 (1.75%)	0 (0.00%)	>10	0.592	0.77	FI-Like
MYH10	17p13.1	2 (1.75%)	0 (0.00%)	>10	0.592	0.77	FI-Like
MYH11	16p13.11	2 (1.75%)	0 (0.00%)	>10	0.592	0.77	FI-Like
MYH15	3q13.13	2 (1.75%)	0 (0.00%)	>10	0.592	0.77	FI-Like
MYH2	17p13.1	2 (1.75%)	0 (0.00%)	>10	0.592	0.77	FI-Like
MYH3	17p13.1	2 (1.75%)	0 (0.00%)	>10	0.592	0.77	FI-Like
MYO1F	19p13.2	2 (1.75%)	0 (0.00%)	>10	0.592	0.77	FI-Like
MYO3A	10p12.1	2 (1.75%)	0 (0.00%)	>10	0.592	0.77	FI-Like
MYO5C	15q21.2	2 (1.75%)	0 (0.00%)	>10	0.592	0.77	FI-Like
MYO7A	11q13.5	2 (1.75%)	0 (0.00%)	>10	0.592	0.77	FI-Like
NAT16	7q22.1	2 (1.75%)	0 (0.00%)	>10	0.592	0.77	FI-Like
NBAS	2p24.3	2 (1.75%)	0 (0.00%)	>10	0.592	0.77	FI-Like
NBPF12	1q21.1	2 (1.75%)	0 (0.00%)	>10	0.592	0.77	FI-Like
NEUROD4	12q13.2	2 (1.75%)	0 (0.00%)	>10	0.592	0.77	FI-Like
NEXMIF	Xq13.3	2 (1.75%)	0 (0.00%)	>10	0.592	0.77	FI-Like
NFASC	1q32.1	2 (1.75%)	0 (0.00%)	>10	0.592	0.77	FI-Like
NKAP	Xq24	2 (1.75%)	0 (0.00%)	>10	0.592	0.77	FI-Like
NKAPL	6p22.1	2 (1.75%)	0 (0.00%)	>10	0.592	0.77	FI-Like
NLRP3	1q44	2 (1.75%)	0 (0.00%)	>10	0.592	0.77	FI-Like
NNT	5p12	2 (1.75%)	0 (0.00%)	>10	0.592	0.77	FI-Like
NOC2L	1p36.33	2 (1.75%)	0 (0.00%)	>10	0.592	0.77	FI-Like
NR4A2	2q24.1	2 (1.75%)	0 (0.00%)	>10	0.592	0.77	FI-Like
NRDE2	14q32.11	2 (1.75%)	0 (0.00%)	>10	0.592	0.77	FI-Like
NRXN2	11q13.1	2 (1.75%)	0 (0.00%)	>10	0.592	0.77	FI-Like
NTM	11q25	2 (1.75%)	0 (0.00%)	>10	0.592	0.77	FI-Like
NUP160	11p11.2	2 (1.75%)	0 (0.00%)	>10	0.592	0.77	FI-Like
NYAP2	2q36.3	2 (1.75%)	0 (0.00%)	>10	0.592	0.77	FI-Like
OBSCN	1q42.13	2 (1.75%)	0 (0.00%)	>10	0.592	0.77	FI-Like
OPRD1	1p35.3	2 (1.75%)	0 (0.00%)	>10	0.592	0.77	FI-Like
OPTN	10p13	2 (1.75%)	0 (0.00%)	>10	0.592	0.77	FI-Like
OR10T2	1q23.1	2 (1.75%)	0 (0.00%)	>10	0.592	0.77	FI-Like
OR11H12	14q11.2	2 (1.75%)	0 (0.00%)	>10	0.592	0.77	FI-Like
OR4N4	15q11.2	2 (1.75%)	0 (0.00%)	>10	0.592	0.77	FI-Like
OR5B2	11q12.1	2 (1.75%)	0 (0.00%)	>10	0.592	0.77	FI-Like
OR5B21	11q12.1	2 (1.75%)	0 (0.00%)	>10	0.592	0.77	FI-Like
OSBPL1A	18q11.2	2 (1.75%)	0 (0.00%)	>10	0.592	0.77	FI-Like
OVGP1	1p13.2	2 (1.75%)	0 (0.00%)	>10	0.592	0.77	FI-Like
OXCT1	5p13.1	2 (1.75%)	0 (0.00%)	>10	0.592	0.77	FI-Like
PABPC3	13q12.13	2 (1.75%)	0 (0.00%)	>10	0.592	0.77	FI-Like
PABPN1	14q11.2	2 (1.75%)	0 (0.00%)	>10	0.592	0.77	FI-Like
PALB2	16p12.2	2 (1.75%)	0 (0.00%)	>10	0.592	0.77	FI-Like
PATJ	1p31.3	2 (1.75%)	0 (0.00%)	>10	0.592	0.77	FI-Like
PCDH15	10q21.1	2 (1.75%)	0 (0.00%)	>10	0.592	0.77	FI-Like
PCDHA4	5q31.3	2 (1.75%)	0 (0.00%)	>10	0.592	0.77	FI-Like
PCDHB2	5q31.3	2 (1.75%)	0 (0.00%)	>10	0.592	0.77	FI-Like
PCLO	7q21.11	2 (1.75%)	0 (0.00%)	>10	0.592	0.77	FI-Like
PDE10A	6q27	2 (1.75%)	0 (0.00%)	>10	0.592	0.77	FI-Like
PDE3A	12p12.2	2 (1.75%)	0 (0.00%)	>10	0.592	0.77	FI-Like
PDGFRB	5q32	2 (1.75%)	0 (0.00%)	>10	0.592	0.77	FI-Like
PDIA4	7q36.1	2 (1.75%)	0 (0.00%)	>10	0.592	0.77	FI-Like
PDZD2	5p13.3	2 (1.75%)	0 (0.00%)	>10	0.592	0.77	FI-Like
PDZRN3	3p13	2 (1.75%)	0 (0.00%)	>10	0.592	0.77	FI-Like
PGAP3	17q12	2 (1.75%)	0 (0.00%)	>10	0.592	0.77	FI-Like
PI4KB	1q21.3	2 (1.75%)	0 (0.00%)	>10	0.592	0.77	FI-Like
PIK3CA	3q26.32	2 (1.75%)	0 (0.00%)	>10	0.592	0.77	FI-Like
PITPNM3	17p13.2-p13.1	2 (1.75%)	0 (0.00%)	>10	0.592	0.77	FI-Like
PKHD1L1	8q23.1-q23.2	2 (1.75%)	0 (0.00%)	>10	0.592	0.77	FI-Like
PKN1	19p13.12	2 (1.75%)	0 (0.00%)	>10	0.592	0.77	FI-Like
PLA2G4D	15q15.1	2 (1.75%)	0 (0.00%)	>10	0.592	0.77	FI-Like
PLCB1	20p12.3	2 (1.75%)	0 (0.00%)	>10	0.592	0.77	FI-Like
PLSCR1	3q24	2 (1.75%)	0 (0.00%)	>10	0.592	0.77	FI-Like
PLXNB2	22q13.33	2 (1.75%)	0 (0.00%)	>10	0.592	0.77	FI-Like
PNP	14q11.2	2 (1.75%)	0 (0.00%)	>10	0.592	0.77	FI-Like
POGK	1q24.1	2 (1.75%)	0 (0.00%)	>10	0.592	0.77	FI-Like
POLR2B	4q12	2 (1.75%)	0 (0.00%)	>10	0.592	0.77	FI-Like
PPARD	6p21.31	2 (1.75%)	0 (0.00%)	>10	0.592	0.77	FI-Like
PPP1R9A	7q21.3	2 (1.75%)	0 (0.00%)	>10	0.592	0.77	FI-Like
PRDM15	21q22.3	2 (1.75%)	0 (0.00%)	>10	0.592	0.77	FI-Like
PRPH2	6p21.1	2 (1.75%)	0 (0.00%)	>10	0.592	0.77	FI-Like
PRPS1L1	7p21.1	2 (1.75%)	0 (0.00%)	>10	0.592	0.77	FI-Like
PRSS27	16p13.3	2 (1.75%)	0 (0.00%)	>10	0.592	0.77	FI-Like
PTBP3	9q32	2 (1.75%)	0 (0.00%)	>10	0.592	0.77	FI-Like
PTPRG	3p14.2	2 (1.75%)	0 (0.00%)	>10	0.592	0.77	FI-Like
RAD54L	1p34.1	2 (1.75%)	0 (0.00%)	>10	0.592	0.77	FI-Like
RAPGEF1	9q34.13	2 (1.75%)	0 (0.00%)	>10	0.592	0.77	FI-Like
RAPGEF6	5q31.1	2 (1.75%)	0 (0.00%)	>10	0.592	0.77	FI-Like
RASA2	3q23	2 (1.75%)	0 (0.00%)	>10	0.592	0.77	FI-Like
RASAL2	1q25.2	2 (1.75%)	0 (0.00%)	>10	0.592	0.77	FI-Like
RBAK	7p22.1	2 (1.75%)	0 (0.00%)	>10	0.592	0.77	FI-Like
RBM12	20q11.22	2 (1.75%)	0 (0.00%)	>10	0.592	0.77	FI-Like
RBM25	14q24.2	2 (1.75%)	0 (0.00%)	>10	0.592	0.77	FI-Like
RBM28	7q32.1	2 (1.75%)	0 (0.00%)	>10	0.592	0.77	FI-Like
RGS9	17q24.1	2 (1.75%)	0 (0.00%)	>10	0.592	0.77	FI-Like
RHOA	3p21.31	2 (1.75%)	0 (0.00%)	>10	0.592	0.77	FI-Like
RIF1	2q23.3	2 (1.75%)	0 (0.00%)	>10	0.592	0.77	FI-Like
RIMS1	6q13	2 (1.75%)	0 (0.00%)	>10	0.592	0.77	FI-Like
RIOK3	18q11.2	2 (1.75%)	0 (0.00%)	>10	0.592	0.77	FI-Like
RND1	12q13.12	2 (1.75%)	0 (0.00%)	>10	0.592	0.77	FI-Like
RNF10	12q24.31	2 (1.75%)	0 (0.00%)	>10	0.592	0.77	FI-Like
RNF157	17q25.1	2 (1.75%)	0 (0.00%)	>10	0.592	0.77	FI-Like
ROR2	9q22.31	2 (1.75%)	0 (0.00%)	>10	0.592	0.77	FI-Like
RPA1	17p13.3	2 (1.75%)	0 (0.00%)	>10	0.592	0.77	FI-Like
RPS6KC1	1q32.3	2 (1.75%)	0 (0.00%)	>10	0.592	0.77	FI-Like
RTP1	3q27.3	2 (1.75%)	0 (0.00%)	>10	0.592	0.77	FI-Like
RTTN	18q22.2	2 (1.75%)	0 (0.00%)	>10	0.592	0.77	FI-Like
RYK	3q22.2	2 (1.75%)	0 (0.00%)	>10	0.592	0.77	FI-Like
SBF1	22q13.33	2 (1.75%)	0 (0.00%)	>10	0.592	0.77	FI-Like
SCLT1	4q28.2	2 (1.75%)	0 (0.00%)	>10	0.592	0.77	FI-Like
SCML4	6q21	2 (1.75%)	0 (0.00%)	>10	0.592	0.77	FI-Like
SCN2A	2q24.3	2 (1.75%)	0 (0.00%)	>10	0.592	0.77	FI-Like
SCN9A	2q24.3	2 (1.75%)	0 (0.00%)	>10	0.592	0.77	FI-Like
SEC23A	14q21.1	2 (1.75%)	0 (0.00%)	>10	0.592	0.77	FI-Like
SEC61A1	3q21.3	2 (1.75%)	0 (0.00%)	>10	0.592	0.77	FI-Like
SEPTIN4	17q22	2 (1.75%)	0 (0.00%)	>10	0.592	0.77	FI-Like
SETD5	3p25.3	2 (1.75%)	0 (0.00%)	>10	0.592	0.77	FI-Like
SF3A1	22q12.2	2 (1.75%)	0 (0.00%)	>10	0.592	0.77	FI-Like
SHANK2	11q13.3-q13.4	2 (1.75%)	0 (0.00%)	>10	0.592	0.77	FI-Like
SHROOM2	Xp22.2	2 (1.75%)	0 (0.00%)	>10	0.592	0.77	FI-Like
SI	3q26.1	2 (1.75%)	0 (0.00%)	>10	0.592	0.77	FI-Like
SIPA1L1	14q24.2	2 (1.75%)	0 (0.00%)	>10	0.592	0.77	FI-Like
SLAMF1	1q23.3	2 (1.75%)	0 (0.00%)	>10	0.592	0.77	FI-Like
SLC12A8	3q21.2	2 (1.75%)	0 (0.00%)	>10	0.592	0.77	FI-Like
SLC16A14	2q36.3	2 (1.75%)	0 (0.00%)	>10	0.592	0.77	FI-Like
SLC26A4	7q22.3	2 (1.75%)	0 (0.00%)	>10	0.592	0.77	FI-Like
SLC26A8	6p21.31	2 (1.75%)	0 (0.00%)	>10	0.592	0.77	FI-Like
SLC28A2	15q21.1	2 (1.75%)	0 (0.00%)	>10	0.592	0.77	FI-Like
SLC44A4	6p21.33	2 (1.75%)	0 (0.00%)	>10	0.592	0.77	FI-Like
SLC45A3	1q32.1	2 (1.75%)	0 (0.00%)	>10	0.592	0.77	FI-Like
SLC5A3	21q22.11	2 (1.75%)	0 (0.00%)	>10	0.592	0.77	FI-Like
SLCO6A1	5q21.1	2 (1.75%)	0 (0.00%)	>10	0.592	0.77	FI-Like
SLFN13	17q12	2 (1.75%)	0 (0.00%)	>10	0.592	0.77	FI-Like
SLITRK2	Xq27.3	2 (1.75%)	0 (0.00%)	>10	0.592	0.77	FI-Like
SLITRK3	3q26.1	2 (1.75%)	0 (0.00%)	>10	0.592	0.77	FI-Like
SMARCA2	9p24.3	2 (1.75%)	0 (0.00%)	>10	0.592	0.77	FI-Like
SMARCA4	19p13.2	2 (1.75%)	0 (0.00%)	>10	0.592	0.77	FI-Like
SMOC2	6q27	2 (1.75%)	0 (0.00%)	>10	0.592	0.77	FI-Like
SNAI1	20q13.13	2 (1.75%)	0 (0.00%)	>10	0.592	0.77	FI-Like
SNX25	4q35.1	2 (1.75%)	0 (0.00%)	>10	0.592	0.77	FI-Like
SOGA1	20q11.23	2 (1.75%)	0 (0.00%)	>10	0.592	0.77	FI-Like
SORBS1	10q24.1	2 (1.75%)	0 (0.00%)	>10	0.592	0.77	FI-Like
SORL1	11q24.1	2 (1.75%)	0 (0.00%)	>10	0.592	0.77	FI-Like
SOS1	2p22.1	2 (1.75%)	0 (0.00%)	>10	0.592	0.77	FI-Like
SOX6	11p15.2	2 (1.75%)	0 (0.00%)	>10	0.592	0.77	FI-Like
SPEG	2q35	2 (1.75%)	0 (0.00%)	>10	0.592	0.77	FI-Like
SPEN	1p36.21-p36.13	2 (1.75%)	0 (0.00%)	>10	0.592	0.77	FI-Like
SPHKAP	2q36.3	2 (1.75%)	0 (0.00%)	>10	0.592	0.77	FI-Like
SPOCD1	1p35.2	2 (1.75%)	0 (0.00%)	>10	0.592	0.77	FI-Like
SPR	2p13.2	2 (1.75%)	0 (0.00%)	>10	0.592	0.77	FI-Like
SPTBN5	15q15.1	2 (1.75%)	0 (0.00%)	>10	0.592	0.77	FI-Like
SRSF1	17q22	2 (1.75%)	0 (0.00%)	>10	0.592	0.77	FI-Like
SRSF11	1p31.1	2 (1.75%)	0 (0.00%)	>10	0.592	0.77	FI-Like
STAC3	12q13.3	2 (1.75%)	0 (0.00%)	>10	0.592	0.77	FI-Like
STAG1	3q22.3	2 (1.75%)	0 (0.00%)	>10	0.592	0.77	FI-Like
STAT5B	17q21.2	2 (1.75%)	0 (0.00%)	>10	0.592	0.77	FI-Like
STAT6	12q13.3	2 (1.75%)	0 (0.00%)	>10	0.592	0.77	FI-Like
STX5	11q12.3	2 (1.75%)	0 (0.00%)	>10	0.592	0.77	FI-Like
SULF2	20q13.12	2 (1.75%)	0 (0.00%)	>10	0.592	0.77	FI-Like
SYT6	1p13.2	2 (1.75%)	0 (0.00%)	>10	0.592	0.77	FI-Like
SYT7	11q12.2	2 (1.75%)	0 (0.00%)	>10	0.592	0.77	FI-Like
TAB3	Xp21.2	2 (1.75%)	0 (0.00%)	>10	0.592	0.77	FI-Like
TARSL2	15q26.3	2 (1.75%)	0 (0.00%)	>10	0.592	0.77	FI-Like
TAS2R42	12p13.2	2 (1.75%)	0 (0.00%)	>10	0.592	0.77	FI-Like
TBX10	11q13.2	2 (1.75%)	0 (0.00%)	>10	0.592	0.77	FI-Like
TBX3	12q24.21	2 (1.75%)	0 (0.00%)	>10	0.592	0.77	FI-Like
TCF20	22q13.2|22q13.3	2 (1.75%)	0 (0.00%)	>10	0.592	0.77	FI-Like
TCF25	16q24.3	2 (1.75%)	0 (0.00%)	>10	0.592	0.77	FI-Like
TDG	12q23.3	2 (1.75%)	0 (0.00%)	>10	0.592	0.77	FI-Like
TDP1	14q32.11	2 (1.75%)	0 (0.00%)	>10	0.592	0.77	FI-Like
TGIF1	18p11.31	2 (1.75%)	0 (0.00%)	>10	0.592	0.77	FI-Like
THAP12	11q13.5	2 (1.75%)	0 (0.00%)	>10	0.592	0.77	FI-Like
THBS2	6q27	2 (1.75%)	0 (0.00%)	>10	0.592	0.77	FI-Like
THSD7B	2q22.1	2 (1.75%)	0 (0.00%)	>10	0.592	0.77	FI-Like
TKT	3p21.1	2 (1.75%)	0 (0.00%)	>10	0.592	0.77	FI-Like
TLL2	10q24.1	2 (1.75%)	0 (0.00%)	>10	0.592	0.77	FI-Like
TMC2	20p13	2 (1.75%)	0 (0.00%)	>10	0.592	0.77	FI-Like
TMEM176A	7q36.1	2 (1.75%)	0 (0.00%)	>10	0.592	0.77	FI-Like
TMPRSS3	21q22.3	2 (1.75%)	0 (0.00%)	>10	0.592	0.77	FI-Like
TMTC2	12q21.31	2 (1.75%)	0 (0.00%)	>10	0.592	0.77	FI-Like
TNS3	7p12.3	2 (1.75%)	0 (0.00%)	>10	0.592	0.77	FI-Like
TNXB	6p21.33-p21.32	2 (1.75%)	0 (0.00%)	>10	0.592	0.77	FI-Like
TOM1	22q12.3	2 (1.75%)	0 (0.00%)	>10	0.592	0.77	FI-Like
TOP2A	17q21.2	2 (1.75%)	0 (0.00%)	>10	0.592	0.77	FI-Like
TPO	2p25.3	2 (1.75%)	0 (0.00%)	>10	0.592	0.77	FI-Like
TRAPPC12	2p25.3	2 (1.75%)	0 (0.00%)	>10	0.592	0.77	FI-Like
TRIP11	14q32.12	2 (1.75%)	0 (0.00%)	>10	0.592	0.77	FI-Like
TRPM7	15q21.2	2 (1.75%)	0 (0.00%)	>10	0.592	0.77	FI-Like
TRPS1	8q23.3	2 (1.75%)	0 (0.00%)	>10	0.592	0.77	FI-Like
TSC1	9q34.13	2 (1.75%)	0 (0.00%)	>10	0.592	0.77	FI-Like
TSHZ3	19q12	2 (1.75%)	0 (0.00%)	>10	0.592	0.77	FI-Like
TTC16	9q34.11	2 (1.75%)	0 (0.00%)	>10	0.592	0.77	FI-Like
TTI1	20q11.23	2 (1.75%)	0 (0.00%)	>10	0.592	0.77	FI-Like
TTLL12	22q13.2	2 (1.75%)	0 (0.00%)	>10	0.592	0.77	FI-Like
TULP1	6p21.31	2 (1.75%)	0 (0.00%)	>10	0.592	0.77	FI-Like
TXLNA	1p35.2	2 (1.75%)	0 (0.00%)	>10	0.592	0.77	FI-Like
UBAP2	9p13.3	2 (1.75%)	0 (0.00%)	>10	0.592	0.77	FI-Like
UBL4B	1p13.3	2 (1.75%)	0 (0.00%)	>10	0.592	0.77	FI-Like
UBR5	8q22.3	2 (1.75%)	0 (0.00%)	>10	0.592	0.77	FI-Like
UGDH	4p14	2 (1.75%)	0 (0.00%)	>10	0.592	0.77	FI-Like
UGT1A10	2q37.1	2 (1.75%)	0 (0.00%)	>10	0.592	0.77	FI-Like
UNC13B	9p13.3	2 (1.75%)	0 (0.00%)	>10	0.592	0.77	FI-Like
UNC79	14q32.12	2 (1.75%)	0 (0.00%)	>10	0.592	0.77	FI-Like
UPF2	10p14	2 (1.75%)	0 (0.00%)	>10	0.592	0.77	FI-Like
USP36	17q25.3	2 (1.75%)	0 (0.00%)	>10	0.592	0.77	FI-Like
USP46	4q12	2 (1.75%)	0 (0.00%)	>10	0.592	0.77	FI-Like
USP48	1p36.12	2 (1.75%)	0 (0.00%)	>10	0.592	0.77	FI-Like
USP54	10q22.2	2 (1.75%)	0 (0.00%)	>10	0.592	0.77	FI-Like
UTP25	1q32.2	2 (1.75%)	0 (0.00%)	>10	0.592	0.77	FI-Like
VAV3	1p13.3	2 (1.75%)	0 (0.00%)	>10	0.592	0.77	FI-Like
VPS13D	1p36.22-p36.21	2 (1.75%)	0 (0.00%)	>10	0.592	0.77	FI-Like
VPS16	20p13	2 (1.75%)	0 (0.00%)	>10	0.592	0.77	FI-Like
VPS52	6p21.32	2 (1.75%)	0 (0.00%)	>10	0.592	0.77	FI-Like
WAPL	10q23.2	2 (1.75%)	0 (0.00%)	>10	0.592	0.77	FI-Like
XIRP1	3p22.2	2 (1.75%)	0 (0.00%)	>10	0.592	0.77	FI-Like
XIRP2	2q24.3	2 (1.75%)	0 (0.00%)	>10	0.592	0.77	FI-Like
XPOT	12q14.2	2 (1.75%)	0 (0.00%)	>10	0.592	0.77	FI-Like
XRN1	3q23	2 (1.75%)	0 (0.00%)	>10	0.592	0.77	FI-Like
YTHDF1	20q13.33	2 (1.75%)	0 (0.00%)	>10	0.592	0.77	FI-Like
ZAN	7q22.1	2 (1.75%)	0 (0.00%)	>10	0.592	0.77	FI-Like
ZBED6CL	7q36.1	2 (1.75%)	0 (0.00%)	>10	0.592	0.77	FI-Like
ZBTB18	1q44	2 (1.75%)	0 (0.00%)	>10	0.592	0.77	FI-Like
ZBTB21	21q22.3	2 (1.75%)	0 (0.00%)	>10	0.592	0.77	FI-Like
ZBTB7C	18q21.1	2 (1.75%)	0 (0.00%)	>10	0.592	0.77	FI-Like
ZC3H7B	22q13.2	2 (1.75%)	0 (0.00%)	>10	0.592	0.77	FI-Like
ZDBF2	2q33.3	2 (1.75%)	0 (0.00%)	>10	0.592	0.77	FI-Like
ZEB2	2q22.3	2 (1.75%)	0 (0.00%)	>10	0.592	0.77	FI-Like
ZFC3H1	12q21.1	2 (1.75%)	0 (0.00%)	>10	0.592	0.77	FI-Like
ZFP64	20q13.2	2 (1.75%)	0 (0.00%)	>10	0.592	0.77	FI-Like
ZFPM2	8q23.1	2 (1.75%)	0 (0.00%)	>10	0.592	0.77	FI-Like
ZFYVE9	1p32.3	2 (1.75%)	0 (0.00%)	>10	0.592	0.77	FI-Like
ZKSCAN1	7q22.1	2 (1.75%)	0 (0.00%)	>10	0.592	0.77	FI-Like
ZNF112	19q13.31	2 (1.75%)	0 (0.00%)	>10	0.592	0.77	FI-Like
ZNF197	3p21.31	2 (1.75%)	0 (0.00%)	>10	0.592	0.77	FI-Like
ZNF222	19q13.31	2 (1.75%)	0 (0.00%)	>10	0.592	0.77	FI-Like
ZNF277	7q31.1	2 (1.75%)	0 (0.00%)	>10	0.592	0.77	FI-Like
ZNF345	19q13.12	2 (1.75%)	0 (0.00%)	>10	0.592	0.77	FI-Like
ZNF354A	5q35.3	2 (1.75%)	0 (0.00%)	>10	0.592	0.77	FI-Like
ZNF41	Xp11.3	2 (1.75%)	0 (0.00%)	>10	0.592	0.77	FI-Like
ZNF425	7q36.1	2 (1.75%)	0 (0.00%)	>10	0.592	0.77	FI-Like
ZNF479	7p11.2	2 (1.75%)	0 (0.00%)	>10	0.592	0.77	FI-Like
ZNF615	19q13.41	2 (1.75%)	0 (0.00%)	>10	0.592	0.77	FI-Like
ZNF7	8q24.3	2 (1.75%)	0 (0.00%)	>10	0.592	0.77	FI-Like
ZNF785	16p11.2	2 (1.75%)	0 (0.00%)	>10	0.592	0.77	FI-Like
ZNF823	19p13.2	2 (1.75%)	0 (0.00%)	>10	0.592	0.77	FI-Like
ZNF99	19p12	2 (1.75%)	0 (0.00%)	>10	0.592	0.77	FI-Like
ZSCAN21	7q22.1	2 (1.75%)	0 (0.00%)	>10	0.592	0.77	FI-Like
USH2A	1q41	9 (7.89%)	2 (8.00%)	-0.02	0.625	0.77	OSE-Like
ABCA12	2q35	4 (3.51%)	1 (4.00%)	-0.19	0.635	0.77	OSE-Like
CRB1	1q31.3	4 (3.51%)	1 (4.00%)	-0.19	0.635	0.77	OSE-Like
FAM171B	2q32.1	4 (3.51%)	1 (4.00%)	-0.19	0.635	0.77	OSE-Like
HUWE1	Xp11.22	4 (3.51%)	1 (4.00%)	-0.19	0.635	0.77	OSE-Like
KDM5C	Xp11.22	4 (3.51%)	1 (4.00%)	-0.19	0.635	0.77	OSE-Like
LAMA2	6q22.33	4 (3.51%)	1 (4.00%)	-0.19	0.635	0.77	OSE-Like
RELN	7q22.1	4 (3.51%)	1 (4.00%)	-0.19	0.635	0.77	OSE-Like
RYR1	19q13.2	4 (3.51%)	1 (4.00%)	-0.19	0.635	0.77	OSE-Like
TRIOBP	22q13.1	4 (3.51%)	1 (4.00%)	-0.19	0.635	0.77	OSE-Like
BRCA1	17q21.31	5 (4.39%)	1 (4.00%)	0.13	0.706	0.77	FI-Like
DNAH10	12q24.31	5 (4.39%)	1 (4.00%)	0.13	0.706	0.77	FI-Like
DST	6p12.1	5 (4.39%)	1 (4.00%)	0.13	0.706	0.77	FI-Like
RYR2	1q43	5 (4.39%)	1 (4.00%)	0.13	0.706	0.77	FI-Like
A2ML1	12p13.31	1 (0.88%)	0 (0.00%)	>10	0.77	0.77	FI-Like
AACS	12q24.31	1 (0.88%)	0 (0.00%)	>10	0.77	0.77	FI-Like
AASDHPPT	11q22.3	1 (0.88%)	0 (0.00%)	>10	0.77	0.77	FI-Like
AASS	7q31.32	1 (0.88%)	0 (0.00%)	>10	0.77	0.77	FI-Like
AATF	17q12	1 (0.88%)	0 (0.00%)	>10	0.77	0.77	FI-Like
ABCA10	17q24.3	1 (0.88%)	0 (0.00%)	>10	0.77	0.77	FI-Like
ABCA6	17q24.2-q24.3	1 (0.88%)	0 (0.00%)	>10	0.77	0.77	FI-Like
ABCB1	7q21.12	1 (0.88%)	0 (0.00%)	>10	0.77	0.77	FI-Like
ABCB11	2q31.1	1 (0.88%)	0 (0.00%)	>10	0.77	0.77	FI-Like
ABCG4	11q23.3	1 (0.88%)	0 (0.00%)	>10	0.77	0.77	FI-Like
ABHD18	4q28.2	1 (0.88%)	0 (0.00%)	>10	0.77	0.77	FI-Like
ABL1	9q34.12	1 (0.88%)	0 (0.00%)	>10	0.77	0.77	FI-Like
ABR	17p13.3	1 (0.88%)	0 (0.00%)	>10	0.77	0.77	FI-Like
ABTB1	3q21.3	1 (0.88%)	0 (0.00%)	>10	0.77	0.77	FI-Like
ACACB	12q24.11	1 (0.88%)	0 (0.00%)	>10	0.77	0.77	FI-Like
ACADM	1p31.1	1 (0.88%)	0 (0.00%)	>10	0.77	0.77	FI-Like
ACAT2	6q25.3	1 (0.88%)	0 (0.00%)	>10	0.77	0.77	FI-Like
ACBD4	17q21.31	1 (0.88%)	0 (0.00%)	>10	0.77	0.77	FI-Like
ACCS	11p11.2	1 (0.88%)	0 (0.00%)	>10	0.77	0.77	FI-Like
ACD	16q22.1	1 (0.88%)	0 (0.00%)	>10	0.77	0.77	FI-Like
ACE2	Xp22.2	1 (0.88%)	0 (0.00%)	>10	0.77	0.77	FI-Like
ACO1	9p21.1	1 (0.88%)	0 (0.00%)	>10	0.77	0.77	FI-Like
ACOT4	14q24.3	1 (0.88%)	0 (0.00%)	>10	0.77	0.77	FI-Like
ACPP	3q22.1	1 (0.88%)	0 (0.00%)	>10	0.77	0.77	FI-Like
ACSL3	2q36.1	1 (0.88%)	0 (0.00%)	>10	0.77	0.77	FI-Like
ACSL4	Xq23	1 (0.88%)	0 (0.00%)	>10	0.77	0.77	FI-Like
ACSL6	5q31.1	1 (0.88%)	0 (0.00%)	>10	0.77	0.77	FI-Like
ACSM2B	16p12.3	1 (0.88%)	0 (0.00%)	>10	0.77	0.77	FI-Like
ACSS1	20p11.21	1 (0.88%)	0 (0.00%)	>10	0.77	0.77	FI-Like
ACTG1	17q25.3	1 (0.88%)	0 (0.00%)	>10	0.77	0.77	FI-Like
ACTL6A	3q26.33	1 (0.88%)	0 (0.00%)	>10	0.77	0.77	FI-Like
ACTL6B	7q22.1	1 (0.88%)	0 (0.00%)	>10	0.77	0.77	FI-Like
ACTL8	1p36.13	1 (0.88%)	0 (0.00%)	>10	0.77	0.77	FI-Like
ACTN2	1q43	1 (0.88%)	0 (0.00%)	>10	0.77	0.77	FI-Like
ACTR3B	7q36.1-q36.2	1 (0.88%)	0 (0.00%)	>10	0.77	0.77	FI-Like
ACVR1B	12q13.13	1 (0.88%)	0 (0.00%)	>10	0.77	0.77	FI-Like
ACVR1C	2q24.1	1 (0.88%)	0 (0.00%)	>10	0.77	0.77	FI-Like
ADA	20q13.12	1 (0.88%)	0 (0.00%)	>10	0.77	0.77	FI-Like
ADA2	22q11.1	1 (0.88%)	0 (0.00%)	>10	0.77	0.77	FI-Like
ADAD2	16q24.1	1 (0.88%)	0 (0.00%)	>10	0.77	0.77	FI-Like
ADAM19	5q33.3	1 (0.88%)	0 (0.00%)	>10	0.77	0.77	FI-Like
ADAM23	2q33.3	1 (0.88%)	0 (0.00%)	>10	0.77	0.77	FI-Like
ADAM33	20p13	1 (0.88%)	0 (0.00%)	>10	0.77	0.77	FI-Like
ADAM9	8p11.22	1 (0.88%)	0 (0.00%)	>10	0.77	0.77	FI-Like
ADAMTS12	5p13.3-p13.2	1 (0.88%)	0 (0.00%)	>10	0.77	0.77	FI-Like
ADAMTS19	5q23.3	1 (0.88%)	0 (0.00%)	>10	0.77	0.77	FI-Like
ADAMTS3	4q13.3	1 (0.88%)	0 (0.00%)	>10	0.77	0.77	FI-Like
ADAMTS4	1q23.3	1 (0.88%)	0 (0.00%)	>10	0.77	0.77	FI-Like
ADAMTS9	3p14.1	1 (0.88%)	0 (0.00%)	>10	0.77	0.77	FI-Like
ADAMTSL3	15q25.2	1 (0.88%)	0 (0.00%)	>10	0.77	0.77	FI-Like
ADAT1	16q23.1	1 (0.88%)	0 (0.00%)	>10	0.77	0.77	FI-Like
ADCK1	14q24.3	1 (0.88%)	0 (0.00%)	>10	0.77	0.77	FI-Like
ADCY3	2p23.3	1 (0.88%)	0 (0.00%)	>10	0.77	0.77	FI-Like
ADCYAP1R1	7p14.3	1 (0.88%)	0 (0.00%)	>10	0.77	0.77	FI-Like
ADGRA1	10q26.3	1 (0.88%)	0 (0.00%)	>10	0.77	0.77	FI-Like
ADGRE2	19p13.12	1 (0.88%)	0 (0.00%)	>10	0.77	0.77	FI-Like
ADGRE3	19p13.12	1 (0.88%)	0 (0.00%)	>10	0.77	0.77	FI-Like
ADGRF3	2p23.3	1 (0.88%)	0 (0.00%)	>10	0.77	0.77	FI-Like
ADH1B	4q23	1 (0.88%)	0 (0.00%)	>10	0.77	0.77	FI-Like
ADH1C	4q23	1 (0.88%)	0 (0.00%)	>10	0.77	0.77	FI-Like
ADH6	4q23	1 (0.88%)	0 (0.00%)	>10	0.77	0.77	FI-Like
ADHFE1	8q13.1	1 (0.88%)	0 (0.00%)	>10	0.77	0.77	FI-Like
[truncated: 2,659 more rows]
